# Supplementary material for: Integrative analysis of RNA polymerase II and transcriptional dynamics upon MYC activation
Source: Genome Res. 2017 Oct;27(10):1658–64. doi: 10.1101/gr.226035.117 (PMC5630029; doi:10.1101/gr.226035.117)
Supplement: Supplemental Material [file supp_gr.226035.117_Supplemental_Code.zip]

Archive with 515 entries (437 files):
- dePretis2017_GR_code/.DS_Store
- dePretis2017_GR_code/.Rapp.history
- dePretis2017_GR_code/data/
- dePretis2017_GR_code/data/.DS_Store
- dePretis2017_GR_code/data/3T9MycER_counts.RData
- dePretis2017_GR_code/data/3T9MycER_INSPEcTdataset.RData
- dePretis2017_GR_code/data/3T9MycER_normfactors.RData
- dePretis2017_GR_code/data/3T9MycER_rpkms.RData
- dePretis2017_GR_code/data/allfeatures.rds
- dePretis2017_GR_code/data/allMiz1ChIP.RData
- dePretis2017_GR_code/data/allMycChIP.RData
- dePretis2017_GR_code/data/allsysRNA.RData
- dePretis2017_GR_code/data/bootstraps_tranche1.rds
- dePretis2017_GR_code/data/bootstraps_tranche2.rds
- dePretis2017_GR_code/data/bootstraps_tranche3.rds
- dePretis2017_GR_code/data/bootstraps_tranche4.rds
- dePretis2017_GR_code/data/bootstraps_tranches.rds
- dePretis2017_GR_code/data/ChIPseq_data.RData
- dePretis2017_GR_code/data/ChIPseq_libsizenorm.RData
- dePretis2017_GR_code/data/dexseq_exonsDF.RData
- dePretis2017_GR_code/data/dexseq_genes2plot.RData
- dePretis2017_GR_code/data/dexseq_intronsDF.RData
- dePretis2017_GR_code/data/downGenes.rds
- dePretis2017_GR_code/data/elongation_tx.RData
- dePretis2017_GR_code/data/filtered.rds
- dePretis2017_GR_code/data/filteredk1k2var.rds
- dePretis2017_GR_code/data/filteredk1var.rds
- dePretis2017_GR_code/data/filteredk3var.rds
- dePretis2017_GR_code/data/halfResponses.RData
- dePretis2017_GR_code/data/ordRows.rds
- dePretis2017_GR_code/data/paths_3T9_mycER.RData
- dePretis2017_GR_code/data/paths_miz_binding.RData
- dePretis2017_GR_code/data/paths_myc_binding_external_data.RData
- dePretis2017_GR_code/data/pol2modeling/
- dePretis2017_GR_code/data/pol2modeling/seed_1/
- dePretis2017_GR_code/data/pol2modeling/seed_1/cluster_1_optim_rates_constr.rds
- dePretis2017_GR_code/data/pol2modeling/seed_1/cluster_10_optim_rates_constr.rds
- dePretis2017_GR_code/data/pol2modeling/seed_1/cluster_11_optim_rates_constr.rds
- dePretis2017_GR_code/data/pol2modeling/seed_1/cluster_12_optim_rates_constr.rds
- dePretis2017_GR_code/data/pol2modeling/seed_1/cluster_2_optim_rates_constr.rds
- dePretis2017_GR_code/data/pol2modeling/seed_1/cluster_3_optim_rates_constr.rds
- dePretis2017_GR_code/data/pol2modeling/seed_1/cluster_4_optim_rates_constr.rds
- dePretis2017_GR_code/data/pol2modeling/seed_1/cluster_5_optim_rates_constr.rds
- dePretis2017_GR_code/data/pol2modeling/seed_1/cluster_6_optim_rates_constr.rds
- dePretis2017_GR_code/data/pol2modeling/seed_1/cluster_7_optim_rates_constr.rds
- dePretis2017_GR_code/data/pol2modeling/seed_1/cluster_8_optim_rates_constr.rds
- dePretis2017_GR_code/data/pol2modeling/seed_1/cluster_9_optim_rates_constr.rds
- dePretis2017_GR_code/data/pol2modeling/seed_10/
- dePretis2017_GR_code/data/pol2modeling/seed_10/cluster_1_optim_rates_constr.rds
- dePretis2017_GR_code/data/pol2modeling/seed_10/cluster_10_optim_rates_constr.rds
- dePretis2017_GR_code/data/pol2modeling/seed_10/cluster_11_optim_rates_constr.rds
- dePretis2017_GR_code/data/pol2modeling/seed_10/cluster_12_optim_rates_constr.rds
- dePretis2017_GR_code/data/pol2modeling/seed_10/cluster_2_optim_rates_constr.rds
- dePretis2017_GR_code/data/pol2modeling/seed_10/cluster_3_optim_rates_constr.rds
- dePretis2017_GR_code/data/pol2modeling/seed_10/cluster_4_optim_rates_constr.rds
- dePretis2017_GR_code/data/pol2modeling/seed_10/cluster_5_optim_rates_constr.rds
- dePretis2017_GR_code/data/pol2modeling/seed_10/cluster_6_optim_rates_constr.rds
- dePretis2017_GR_code/data/pol2modeling/seed_10/cluster_7_optim_rates_constr.rds
- dePretis2017_GR_code/data/pol2modeling/seed_10/cluster_8_optim_rates_constr.rds
- dePretis2017_GR_code/data/pol2modeling/seed_10/cluster_9_optim_rates_constr.rds
- dePretis2017_GR_code/data/pol2modeling/seed_2/
- dePretis2017_GR_code/data/pol2modeling/seed_2/cluster_1_optim_rates_constr.rds
- dePretis2017_GR_code/data/pol2modeling/seed_2/cluster_10_optim_rates_constr.rds
- dePretis2017_GR_code/data/pol2modeling/seed_2/cluster_11_optim_rates_constr.rds
- dePretis2017_GR_code/data/pol2modeling/seed_2/cluster_12_optim_rates_constr.rds
- dePretis2017_GR_code/data/pol2modeling/seed_2/cluster_2_optim_rates_constr.rds
- dePretis2017_GR_code/data/pol2modeling/seed_2/cluster_3_optim_rates_constr.rds
- dePretis2017_GR_code/data/pol2modeling/seed_2/cluster_4_optim_rates_constr.rds
- dePretis2017_GR_code/data/pol2modeling/seed_2/cluster_5_optim_rates_constr.rds
- dePretis2017_GR_code/data/pol2modeling/seed_2/cluster_6_optim_rates_constr.rds
- dePretis2017_GR_code/data/pol2modeling/seed_2/cluster_7_optim_rates_constr.rds
- dePretis2017_GR_code/data/pol2modeling/seed_2/cluster_8_optim_rates_constr.rds
- dePretis2017_GR_code/data/pol2modeling/seed_2/cluster_9_optim_rates_constr.rds
- dePretis2017_GR_code/data/pol2modeling/seed_3/
- dePretis2017_GR_code/data/pol2modeling/seed_3/cluster_1_optim_rates_constr.rds
- dePretis2017_GR_code/data/pol2modeling/seed_3/cluster_10_optim_rates_constr.rds
- dePretis2017_GR_code/data/pol2modeling/seed_3/cluster_11_optim_rates_constr.rds
- dePretis2017_GR_code/data/pol2modeling/seed_3/cluster_12_optim_rates_constr.rds
- dePretis2017_GR_code/data/pol2modeling/seed_3/cluster_2_optim_rates_constr.rds
- dePretis2017_GR_code/data/pol2modeling/seed_3/cluster_3_optim_rates_constr.rds
- dePretis2017_GR_code/data/pol2modeling/seed_3/cluster_4_optim_rates_constr.rds
- dePretis2017_GR_code/data/pol2modeling/seed_3/cluster_5_optim_rates_constr.rds
- dePretis2017_GR_code/data/pol2modeling/seed_3/cluster_6_optim_rates_constr.rds
- dePretis2017_GR_code/data/pol2modeling/seed_3/cluster_7_optim_rates_constr.rds
- dePretis2017_GR_code/data/pol2modeling/seed_3/cluster_8_optim_rates_constr.rds
- dePretis2017_GR_code/data/pol2modeling/seed_3/cluster_9_optim_rates_constr.rds
- dePretis2017_GR_code/data/pol2modeling/seed_4/
- dePretis2017_GR_code/data/pol2modeling/seed_4/cluster_1_optim_rates_constr.rds
- dePretis2017_GR_code/data/pol2modeling/seed_4/cluster_10_optim_rates_constr.rds
- dePretis2017_GR_code/data/pol2modeling/seed_4/cluster_11_optim_rates_constr.rds
- dePretis2017_GR_code/data/pol2modeling/seed_4/cluster_12_optim_rates_constr.rds
- dePretis2017_GR_code/data/pol2modeling/seed_4/cluster_2_optim_rates_constr.rds
- dePretis2017_GR_code/data/pol2modeling/seed_4/cluster_3_optim_rates_constr.rds
- dePretis2017_GR_code/data/pol2modeling/seed_4/cluster_4_optim_rates_constr.rds
- dePretis2017_GR_code/data/pol2modeling/seed_4/cluster_5_optim_rates_constr.rds
- dePretis2017_GR_code/data/pol2modeling/seed_4/cluster_6_optim_rates_constr.rds
- dePretis2017_GR_code/data/pol2modeling/seed_4/cluster_7_optim_rates_constr.rds
- dePretis2017_GR_code/data/pol2modeling/seed_4/cluster_8_optim_rates_constr.rds
- dePretis2017_GR_code/data/pol2modeling/seed_4/cluster_9_optim_rates_constr.rds
- dePretis2017_GR_code/data/pol2modeling/seed_5/
- dePretis2017_GR_code/data/pol2modeling/seed_5/cluster_1_optim_rates_constr.rds
- dePretis2017_GR_code/data/pol2modeling/seed_5/cluster_10_optim_rates_constr.rds
- dePretis2017_GR_code/data/pol2modeling/seed_5/cluster_11_optim_rates_constr.rds
- dePretis2017_GR_code/data/pol2modeling/seed_5/cluster_12_optim_rates_constr.rds
- dePretis2017_GR_code/data/pol2modeling/seed_5/cluster_2_optim_rates_constr.rds
- dePretis2017_GR_code/data/pol2modeling/seed_5/cluster_3_optim_rates_constr.rds
- dePretis2017_GR_code/data/pol2modeling/seed_5/cluster_4_optim_rates_constr.rds
- dePretis2017_GR_code/data/pol2modeling/seed_5/cluster_5_optim_rates_constr.rds
- dePretis2017_GR_code/data/pol2modeling/seed_5/cluster_6_optim_rates_constr.rds
- dePretis2017_GR_code/data/pol2modeling/seed_5/cluster_7_optim_rates_constr.rds
- dePretis2017_GR_code/data/pol2modeling/seed_5/cluster_8_optim_rates_constr.rds
- dePretis2017_GR_code/data/pol2modeling/seed_5/cluster_9_optim_rates_constr.rds
- dePretis2017_GR_code/data/pol2modeling/seed_6/
- dePretis2017_GR_code/data/pol2modeling/seed_6/cluster_1_optim_rates_constr.rds
- dePretis2017_GR_code/data/pol2modeling/seed_6/cluster_10_optim_rates_constr.rds
- dePretis2017_GR_code/data/pol2modeling/seed_6/cluster_11_optim_rates_constr.rds
- dePretis2017_GR_code/data/pol2modeling/seed_6/cluster_12_optim_rates_constr.rds
- dePretis2017_GR_code/data/pol2modeling/seed_6/cluster_2_optim_rates_constr.rds
- dePretis2017_GR_code/data/pol2modeling/seed_6/cluster_3_optim_rates_constr.rds
- dePretis2017_GR_code/data/pol2modeling/seed_6/cluster_4_optim_rates_constr.rds
- dePretis2017_GR_code/data/pol2modeling/seed_6/cluster_5_optim_rates_constr.rds
- dePretis2017_GR_code/data/pol2modeling/seed_6/cluster_6_optim_rates_constr.rds
- dePretis2017_GR_code/data/pol2modeling/seed_6/cluster_7_optim_rates_constr.rds
- dePretis2017_GR_code/data/pol2modeling/seed_6/cluster_8_optim_rates_constr.rds
- dePretis2017_GR_code/data/pol2modeling/seed_6/cluster_9_optim_rates_constr.rds
- dePretis2017_GR_code/data/pol2modeling/seed_7/
- dePretis2017_GR_code/data/pol2modeling/seed_7/cluster_1_optim_rates_constr.rds
- dePretis2017_GR_code/data/pol2modeling/seed_7/cluster_10_optim_rates_constr.rds
- dePretis2017_GR_code/data/pol2modeling/seed_7/cluster_11_optim_rates_constr.rds
- dePretis2017_GR_code/data/pol2modeling/seed_7/cluster_12_optim_rates_constr.rds
- dePretis2017_GR_code/data/pol2modeling/seed_7/cluster_2_optim_rates_constr.rds
- dePretis2017_GR_code/data/pol2modeling/seed_7/cluster_3_optim_rates_constr.rds
- dePretis2017_GR_code/data/pol2modeling/seed_7/cluster_4_optim_rates_constr.rds
- dePretis2017_GR_code/data/pol2modeling/seed_7/cluster_5_optim_rates_constr.rds
- dePretis2017_GR_code/data/pol2modeling/seed_7/cluster_6_optim_rates_constr.rds
- dePretis2017_GR_code/data/pol2modeling/seed_7/cluster_7_optim_rates_constr.rds
- dePretis2017_GR_code/data/pol2modeling/seed_7/cluster_8_optim_rates_constr.rds
- dePretis2017_GR_code/data/pol2modeling/seed_7/cluster_9_optim_rates_constr.rds
- dePretis2017_GR_code/data/pol2modeling/seed_8/
- dePretis2017_GR_code/data/pol2modeling/seed_8/cluster_1_optim_rates_constr.rds
- dePretis2017_GR_code/data/pol2modeling/seed_8/cluster_10_optim_rates_constr.rds
- dePretis2017_GR_code/data/pol2modeling/seed_8/cluster_11_optim_rates_constr.rds
- dePretis2017_GR_code/data/pol2modeling/seed_8/cluster_12_optim_rates_constr.rds
- dePretis2017_GR_code/data/pol2modeling/seed_8/cluster_2_optim_rates_constr.rds
- dePretis2017_GR_code/data/pol2modeling/seed_8/cluster_3_optim_rates_constr.rds
- dePretis2017_GR_code/data/pol2modeling/seed_8/cluster_4_optim_rates_constr.rds
- dePretis2017_GR_code/data/pol2modeling/seed_8/cluster_5_optim_rates_constr.rds
- dePretis2017_GR_code/data/pol2modeling/seed_8/cluster_6_optim_rates_constr.rds
- dePretis2017_GR_code/data/pol2modeling/seed_8/cluster_7_optim_rates_constr.rds
- dePretis2017_GR_code/data/pol2modeling/seed_8/cluster_8_optim_rates_constr.rds
- dePretis2017_GR_code/data/pol2modeling/seed_8/cluster_9_optim_rates_constr.rds
- dePretis2017_GR_code/data/pol2modeling/seed_9/
- dePretis2017_GR_code/data/pol2modeling/seed_9/cluster_1_optim_rates_constr.rds
- dePretis2017_GR_code/data/pol2modeling/seed_9/cluster_10_optim_rates_constr.rds
- dePretis2017_GR_code/data/pol2modeling/seed_9/cluster_11_optim_rates_constr.rds
- dePretis2017_GR_code/data/pol2modeling/seed_9/cluster_12_optim_rates_constr.rds
- dePretis2017_GR_code/data/pol2modeling/seed_9/cluster_2_optim_rates_constr.rds
- dePretis2017_GR_code/data/pol2modeling/seed_9/cluster_3_optim_rates_constr.rds
- dePretis2017_GR_code/data/pol2modeling/seed_9/cluster_4_optim_rates_constr.rds
- dePretis2017_GR_code/data/pol2modeling/seed_9/cluster_5_optim_rates_constr.rds
- dePretis2017_GR_code/data/pol2modeling/seed_9/cluster_6_optim_rates_constr.rds
- dePretis2017_GR_code/data/pol2modeling/seed_9/cluster_7_optim_rates_constr.rds
- dePretis2017_GR_code/data/pol2modeling/seed_9/cluster_8_optim_rates_constr.rds
- dePretis2017_GR_code/data/pol2modeling/seed_9/cluster_9_optim_rates_constr.rds
- dePretis2017_GR_code/data/pol2modelingclustering.RData
- dePretis2017_GR_code/data/pseudogenes.rds
- dePretis2017_GR_code/data/pseudogenesDist.rds
- dePretis2017_GR_code/data/rna_libraries_stats.RData
- dePretis2017_GR_code/data/RNAPII_modeling_elaborated.RData
- dePretis2017_GR_code/data/TetmycDepIndepEIDs.RData
- dePretis2017_GR_code/data/trainingSetModels1.rds
- dePretis2017_GR_code/data/trainingSetModels2.rds
- dePretis2017_GR_code/data/trainingSetModels3.rds
- dePretis2017_GR_code/data/trainingSetModels4.rds
- dePretis2017_GR_code/data/upGenes.rds
- dePretis2017_GR_code/figures/
- dePretis2017_GR_code/figures/.DS_Store
- dePretis2017_GR_code/figures/1A.pdf
- dePretis2017_GR_code/figures/1C.pdf
- dePretis2017_GR_code/figures/2C.pdf
- dePretis2017_GR_code/figures/2C_colscale.pdf
- dePretis2017_GR_code/figures/2D.pdf
- dePretis2017_GR_code/figures/2E.pdf
- dePretis2017_GR_code/figures/3A.pdf
- dePretis2017_GR_code/figures/3C.pdf
- dePretis2017_GR_code/figures/3C_colscale1.pdf
- dePretis2017_GR_code/figures/3C_colscale2.pdf
- dePretis2017_GR_code/figures/3E.pdf
- dePretis2017_GR_code/figures/3Ebis.pdf
- dePretis2017_GR_code/figures/4.pdf
- dePretis2017_GR_code/figures/S1A.pdf
- dePretis2017_GR_code/figures/S1B.pdf
- dePretis2017_GR_code/figures/S1C.pdf
- dePretis2017_GR_code/figures/S1D.pdf
- dePretis2017_GR_code/figures/S1EF.pdf
- dePretis2017_GR_code/figures/S1G.pdf
- dePretis2017_GR_code/figures/S3A.pdf
- dePretis2017_GR_code/figures/S3BC.pdf
- dePretis2017_GR_code/figures/S3D.pdf
- dePretis2017_GR_code/figures/S4A.pdf
- dePretis2017_GR_code/figures/S4B.pdf
- dePretis2017_GR_code/figures/S4C.pdf
- dePretis2017_GR_code/figures/S4D.pdf
- dePretis2017_GR_code/figures/S4E.pdf
- dePretis2017_GR_code/figures/S4F.pdf
- dePretis2017_GR_code/figures/S4Ga.pdf
- dePretis2017_GR_code/figures/S4Gb.pdf
- dePretis2017_GR_code/figures/S4H.pdf
- dePretis2017_GR_code/figures/S4Ia.pdf
- dePretis2017_GR_code/figures/S4Ib.pdf
- dePretis2017_GR_code/make_Fig1.R
- dePretis2017_GR_code/make_Fig2.R
- dePretis2017_GR_code/make_Fig3.R
- dePretis2017_GR_code/make_Fig4.R
- dePretis2017_GR_code/make_FigS1.R
- dePretis2017_GR_code/make_FigS3.R
- dePretis2017_GR_code/make_FigS4.R
- dePretis2017_GR_code/make_xls_reports.R
- dePretis2017_GR_code/primary_data_analysis/
- dePretis2017_GR_code/primary_data_analysis/.DS_Store
- dePretis2017_GR_code/primary_data_analysis/00_library_of_functions.R
- dePretis2017_GR_code/primary_data_analysis/file_paths.R
- dePretis2017_GR_code/primary_data_analysis/gather_and_filter.R
- dePretis2017_GR_code/primary_data_analysis/INSPEcT/
- dePretis2017_GR_code/primary_data_analysis/INSPEcT/.svn/
- dePretis2017_GR_code/primary_data_analysis/INSPEcT/.svn/all-wcprops
- dePretis2017_GR_code/primary_data_analysis/INSPEcT/.svn/entries
- dePretis2017_GR_code/primary_data_analysis/INSPEcT/.svn/prop-base/
- dePretis2017_GR_code/primary_data_analysis/INSPEcT/.svn/props/
- dePretis2017_GR_code/primary_data_analysis/INSPEcT/.svn/text-base/
- dePretis2017_GR_code/primary_data_analysis/INSPEcT/.svn/text-base/DESCRIPTION.svn-base
- dePretis2017_GR_code/primary_data_analysis/INSPEcT/.svn/text-base/NAMESPACE.svn-base
- dePretis2017_GR_code/primary_data_analysis/INSPEcT/.svn/tmp/
- dePretis2017_GR_code/primary_data_analysis/INSPEcT/.svn/tmp/prop-base/
- dePretis2017_GR_code/primary_data_analysis/INSPEcT/.svn/tmp/props/
- dePretis2017_GR_code/primary_data_analysis/INSPEcT/.svn/tmp/text-base/
- dePretis2017_GR_code/primary_data_analysis/INSPEcT/__.DS_Store
- dePretis2017_GR_code/primary_data_analysis/INSPEcT/_DS_Store
- dePretis2017_GR_code/primary_data_analysis/INSPEcT/data/
- dePretis2017_GR_code/primary_data_analysis/INSPEcT/data/.svn/
- dePretis2017_GR_code/primary_data_analysis/INSPEcT/data/.svn/all-wcprops
- dePretis2017_GR_code/primary_data_analysis/INSPEcT/data/.svn/entries
- dePretis2017_GR_code/primary_data_analysis/INSPEcT/data/.svn/prop-base/
- dePretis2017_GR_code/primary_data_analysis/INSPEcT/data/.svn/prop-base/mycerIds10.RData.svn-base
- dePretis2017_GR_code/primary_data_analysis/INSPEcT/data/.svn/prop-base/rpkms.RData.svn-base
- dePretis2017_GR_code/primary_data_analysis/INSPEcT/data/.svn/prop-base/simData1rep.RData.svn-base
- dePretis2017_GR_code/primary_data_analysis/INSPEcT/data/.svn/prop-base/simData3rep.RData.svn-base
- dePretis2017_GR_code/primary_data_analysis/INSPEcT/data/.svn/prop-base/simData3rep_2.RData.svn-base
- dePretis2017_GR_code/primary_data_analysis/INSPEcT/data/.svn/prop-base/simRates.RData.svn-base
- dePretis2017_GR_code/primary_data_analysis/INSPEcT/data/.svn/props/
- dePretis2017_GR_code/primary_data_analysis/INSPEcT/data/.svn/text-base/
- dePretis2017_GR_code/primary_data_analysis/INSPEcT/data/.svn/text-base/datalist.svn-base
- dePretis2017_GR_code/primary_data_analysis/INSPEcT/data/.svn/text-base/mycerIds10.RData.svn-base
- dePretis2017_GR_code/primary_data_analysis/INSPEcT/data/.svn/text-base/rpkms.RData.svn-base
- dePretis2017_GR_code/primary_data_analysis/INSPEcT/data/.svn/text-base/simData1rep.RData.svn-base
- dePretis2017_GR_code/primary_data_analysis/INSPEcT/data/.svn/text-base/simData3rep.RData.svn-base
- dePretis2017_GR_code/primary_data_analysis/INSPEcT/data/.svn/text-base/simData3rep_2.RData.svn-base
- dePretis2017_GR_code/primary_data_analysis/INSPEcT/data/.svn/text-base/simRates.RData.svn-base
- dePretis2017_GR_code/primary_data_analysis/INSPEcT/data/.svn/tmp/
- dePretis2017_GR_code/primary_data_analysis/INSPEcT/data/.svn/tmp/prop-base/
- dePretis2017_GR_code/primary_data_analysis/INSPEcT/data/.svn/tmp/props/
- dePretis2017_GR_code/primary_data_analysis/INSPEcT/data/.svn/tmp/text-base/
- dePretis2017_GR_code/primary_data_analysis/INSPEcT/data/datalist
- dePretis2017_GR_code/primary_data_analysis/INSPEcT/data/mycerIds10.RData
- dePretis2017_GR_code/primary_data_analysis/INSPEcT/data/rpkms.RData
- dePretis2017_GR_code/primary_data_analysis/INSPEcT/data/simData1rep.RData
- dePretis2017_GR_code/primary_data_analysis/INSPEcT/data/simData3rep.RData
- dePretis2017_GR_code/primary_data_analysis/INSPEcT/data/simData3rep_2.RData
- dePretis2017_GR_code/primary_data_analysis/INSPEcT/data/simRates.RData
- dePretis2017_GR_code/primary_data_analysis/INSPEcT/DESCRIPTION
- dePretis2017_GR_code/primary_data_analysis/INSPEcT/inst/
- dePretis2017_GR_code/primary_data_analysis/INSPEcT/inst/.svn/
- dePretis2017_GR_code/primary_data_analysis/INSPEcT/inst/.svn/all-wcprops
- dePretis2017_GR_code/primary_data_analysis/INSPEcT/inst/.svn/entries
- dePretis2017_GR_code/primary_data_analysis/INSPEcT/inst/.svn/prop-base/
- dePretis2017_GR_code/primary_data_analysis/INSPEcT/inst/.svn/props/
- dePretis2017_GR_code/primary_data_analysis/INSPEcT/inst/.svn/text-base/
- dePretis2017_GR_code/primary_data_analysis/INSPEcT/inst/.svn/text-base/CITATION.svn-base
- dePretis2017_GR_code/primary_data_analysis/INSPEcT/inst/.svn/text-base/NEWS.svn-base
- dePretis2017_GR_code/primary_data_analysis/INSPEcT/inst/.svn/tmp/
- dePretis2017_GR_code/primary_data_analysis/INSPEcT/inst/.svn/tmp/prop-base/
- dePretis2017_GR_code/primary_data_analysis/INSPEcT/inst/.svn/tmp/props/
- dePretis2017_GR_code/primary_data_analysis/INSPEcT/inst/.svn/tmp/text-base/
- dePretis2017_GR_code/primary_data_analysis/INSPEcT/inst/CITATION
- dePretis2017_GR_code/primary_data_analysis/INSPEcT/inst/extdata/
- dePretis2017_GR_code/primary_data_analysis/INSPEcT/inst/extdata/.svn/
- dePretis2017_GR_code/primary_data_analysis/INSPEcT/inst/extdata/.svn/all-wcprops
- dePretis2017_GR_code/primary_data_analysis/INSPEcT/inst/extdata/.svn/entries
- dePretis2017_GR_code/primary_data_analysis/INSPEcT/inst/extdata/.svn/prop-base/
- dePretis2017_GR_code/primary_data_analysis/INSPEcT/inst/extdata/.svn/prop-base/4sURNA_0h.bam.svn-base
- dePretis2017_GR_code/primary_data_analysis/INSPEcT/inst/extdata/.svn/prop-base/totalRNA_0h.bam.svn-base
- dePretis2017_GR_code/primary_data_analysis/INSPEcT/inst/extdata/.svn/props/
- dePretis2017_GR_code/primary_data_analysis/INSPEcT/inst/extdata/.svn/text-base/
- dePretis2017_GR_code/primary_data_analysis/INSPEcT/inst/extdata/.svn/text-base/4sURNA_0h.bam.svn-base.gz
- dePretis2017_GR_code/primary_data_analysis/INSPEcT/inst/extdata/.svn/text-base/totalRNA_0h.bam.svn-base.gz
- dePretis2017_GR_code/primary_data_analysis/INSPEcT/inst/extdata/.svn/tmp/
- dePretis2017_GR_code/primary_data_analysis/INSPEcT/inst/extdata/.svn/tmp/prop-base/
- dePretis2017_GR_code/primary_data_analysis/INSPEcT/inst/extdata/.svn/tmp/props/
- dePretis2017_GR_code/primary_data_analysis/INSPEcT/inst/extdata/.svn/tmp/text-base/
- dePretis2017_GR_code/primary_data_analysis/INSPEcT/inst/extdata/4sURNA_0h.bam
[truncated: 215 more entries]
