# Supplementary material for: Integrative analysis of RNA polymerase II and transcriptional dynamics upon MYC activation
Source: Genome Res. 2017 Oct;27(10):1658–64. doi: 10.1101/gr.226035.117 (PMC5630029; doi:10.1101/gr.226035.117)
Supplement: Supplemental Material [file supp_gr.226035.117_Supplemental_Code.zip › dePretis2017_GR_code/primary_data_analysis/INSPEcT/DESCRIPTION]

Package: INSPEcT
Type: Package
Title: Analysis of 4sU-seq and RNA-seq time-course data
Version: 1.2.2
Date: 2015-12-15
Author: Stefano de Pretis
Maintainer: Stefano de Pretis <ste.depo@gmail.com>
Description: INSPEcT (INference of Synthesis, Processing and
    dEgradation rates in Time-Course experiments) analyses 4sU-seq
    and RNA-seq time-course data in order to evaluate synthesis,
    processing and degradation rates and asses via modeling the
    rates that determines changes in mature mRNA levels.
License: GPL-2
Depends: R (>= 3.2), methods, Biobase, BiocParallel
Imports: pROC, deSolve, rootSolve, compiler, preprocessCore,
        GenomicFeatures, GenomicRanges, IRanges, BiocGenerics,
        GenomicAlignments, Rsamtools, S4Vectors
Suggests: BiocStyle, knitr, TxDb.Mmusculus.UCSC.mm9.knownGene
VignetteBuilder: knitr
biocViews: Sequencing, RNASeq, GeneRegulation, TimeCourse,
        SystemsBiology
NeedsCompilation: no
RoxygenNote: 5.0.1
Packaged: 2016-03-21 14:24:31 UTC; sdepreti
