# Supplementary material for: Integrative analysis of RNA polymerase II and transcriptional dynamics upon MYC activation
Source: Genome Res. 2017 Oct;27(10):1658–64. doi: 10.1101/gr.226035.117 (PMC5630029; doi:10.1101/gr.226035.117)
Supplement: Supplemental Material [file supp_gr.226035.117_Supplemental_Code.zip › dePretis2017_GR_code/primary_data_analysis/INSPEcT/inst/CITATION]

citEntry(entry = "article",
   title = "INSPEcT: a Computational Tool to Infer mRNA Synthesis, Processing and Degradation Dynamics from RNA- and 4sU-seq Time Course Experiments.",
   author = personList(
      person("Stefano", "de Pretis"),
      as.person("Theresia Kress"),
      as.person("Marco J Morelli"),
      as.person("Giorgio EM Melloni"),
      as.person("Laura Riva"),
      as.person("Bruno Amati"),
      as.person("Mattia Pelizzola")
      ),
      year = 2015,
      journal = "Bioinformatics",
      doi = "10.1093/bioinformatics/btv288",
      textVersion = 
      paste("Stefano de Pretis et al. (2015):", 
            "INSPEcT: a Computational Tool to Infer mRNA Synthesis, Processing and Degradation Dynamics from RNA- and 4sU-seq Time Course Experiments.",
             "Bioinformatics" ) 
   )
