# Supplementary material for: Integrative analysis of RNA polymerase II and transcriptional dynamics upon MYC activation
Source: Genome Res. 2017 Oct;27(10):1658–64. doi: 10.1101/gr.226035.117 (PMC5630029; doi:10.1101/gr.226035.117)
Supplement: Supplemental Material [file supp_gr.226035.117_Supplemental_Code.zip › dePretis2017_GR_code/primary_data_analysis/INSPEcT/man/chisqtest.Rd]

% Generated by roxygen2: do not edit by hand
% Please edit documentation in R/AllGenerics.R, R/chisqtest-methods.R
\docType{methods}
\name{chisqtest}
\alias{chisqtest}
\alias{chisqtest,INSPEcT-method}
\alias{chisqtest,INSPEcT_model-method}
\title{Retrieve all results of chi-squared test}
\usage{
chisqtest(object, ...)

\S4method{chisqtest}{INSPEcT_model}(object, ...)

\S4method{chisqtest}{INSPEcT}(object, ...)
}
\arguments{
\item{object}{An object of class INSPEcT or INSPEcT_model}

\item{...}{Additional arguments for the generic}
}
\value{
A matrix of chi-squared test results for all the tested models
}
\description{
Retrieve all results of chi-squared test

This method is used to retrieve all the chi-squared test results for all models tested for all genes.
}
\examples{
data('mycerIds10', package='INSPEcT')
chisqtest(mycerIds10)
}
