# Supplementary material for: Integrative analysis of RNA polymerase II and transcriptional dynamics upon MYC activation
Source: Genome Res. 2017 Oct;27(10):1658–64. doi: 10.1101/gr.226035.117 (PMC5630029; doi:10.1101/gr.226035.117)
Supplement: Supplemental Material [file supp_gr.226035.117_Supplemental_Code.zip › dePretis2017_GR_code/primary_data_analysis/INSPEcT/man/combine.Rd]

% Generated by roxygen2: do not edit by hand
% Please edit documentation in R/Extract-methods.R
\docType{methods}
\name{combine}
\alias{combine}
\alias{combine,INSPEcT,INSPEcT-method}
\title{Combine different Objects of Class INSPEcT}
\usage{
\S4method{combine}{INSPEcT,INSPEcT}(x, y, ...)
}
\arguments{
\item{x}{An object of class INSPEcT}

\item{y}{An object of class INSPEcT}

\item{...}{Additional objects of class INSPEcT}
}
\value{
An Object of class INSPEcT
}
\description{
This method combines the information coming from different Objects of INSPEcT class.
Requirements for two or more object to be combined together are:
\itemize{
\item they must be either modeled or either not modeled
\item they must have the same time points
\item they must have the same modeling parameters
}
}
\details{
In case the same gene is contained in more than one object that the user
tries to combine, the information from one object will be used and a 
warning will be reported
}
\examples{
data('mycerIds10', package='INSPEcT')
mycerIds_2genes <- mycerIds10[1:2]
mycerIds_5genes <- mycerIds10[6:10]
mycerIds_7genes <- combine(mycerIds_2genes, mycerIds_5genes)

}
