# Supplementary material for: Integrative analysis of RNA polymerase II and transcriptional dynamics upon MYC activation
Source: Genome Res. 2017 Oct;27(10):1658–64. doi: 10.1101/gr.226035.117 (PMC5630029; doi:10.1101/gr.226035.117)
Supplement: Supplemental Material [file supp_gr.226035.117_Supplemental_Code.zip › dePretis2017_GR_code/primary_data_analysis/INSPEcT/man/logLik.Rd]

% Generated by roxygen2: do not edit by hand
% Please edit documentation in R/AllGenerics.R, R/logLik-methods.R
\docType{methods}
\name{logLik}
\alias{logLik}
\alias{logLik,INSPEcT-method}
\alias{logLik,INSPEcT_model-method}
\title{Retrieve results of log likelihood test}
\usage{
logLik(object, ...)

\S4method{logLik}{INSPEcT_model}(object, ...)

\S4method{logLik}{INSPEcT}(object, ...)
}
\arguments{
\item{object}{An object of class INSPEcT or INSPEcT_model}

\item{...}{Additional arguments for the generic}
}
\value{
A matrix of log likelihood test results for all the tested model comparisons
}
\description{
Retrieve results of log likelihood test

This method is used to retrieve all the log likelihood ratio test results for all pairs tested for all genes.
}
\examples{
data('mycerIds10', package='INSPEcT')
logLik(mycerIds10)
}
