# Supplementary material for: Integrative analysis of RNA polymerase II and transcriptional dynamics upon MYC activation
Source: Genome Res. 2017 Oct;27(10):1658–64. doi: 10.1101/gr.226035.117 (PMC5630029; doi:10.1101/gr.226035.117)
Supplement: Supplemental Material [file supp_gr.226035.117_Supplemental_Code.zip › dePretis2017_GR_code/primary_data_analysis/INSPEcT/man/makeRPKMs.Rd]

% Generated by roxygen2: do not edit by hand
% Please edit documentation in R/makeRPKMs-functions.R
\name{makeRPKMs}
\alias{makeRPKMs}
\title{Calculate RPKM and count values on introns and exons from bam/sam files}
\usage{
makeRPKMs(txdb, paths_foursu, paths_total, by = c("gene", "tx"),
  countMultiMappingReads = FALSE, allowMultiOverlap = FALSE,
  strandSpecific = FALSE, isPairedEnd = FALSE)
}
\arguments{
\item{txdb}{A TranscriptDB object}

\item{paths_foursu}{A vector of paths of 4sU-seq sam files}

\item{paths_total}{A vector of paths of RNA-seq sam files}

\item{by}{A character, either "gene" or "tx", indicating if rpkms and counts should be summarized at the levels of genes or transcripts. "gene" by default}

\item{countMultiMappingReads}{A logical, if multimapping reads should be counted, FALSE by default. Multimap reads are 
identified using the tag "NH" in the bam/sam file.}

\item{allowMultiOverlap}{A logical, indicating if a read is allowed to be assigned to more than one feature, FALSE by default}

\item{strandSpecific}{A logical, if strand-specific read counting should be performed, FALSE by default}

\item{isPairedEnd}{A logical, if paired-end reads are used, FALSE by default}
}
\value{
A list containing rpkms, counts and the annotation extracted from TxDB for exons and introns
}
\description{
Given a TranscriptDb object and a list of bam/sam files for 4su and total RNA 
experiments, "makeRPKMs" function calculates read counts and RPKM on exonic and intronic 
features per each gene. Reads that fall where intronic and exonic features overlaps are 
univoquely assigned to exons.
}
\examples{
require(TxDb.Mmusculus.UCSC.mm9.knownGene)
txdb <- TxDb.Mmusculus.UCSC.mm9.knownGene
files4su <- system.file('extdata', '4sURNA_0h.bam', package="INSPEcT")
filesTotal <- system.file('extdata', 'totalRNA_0h.bam', package="INSPEcT")
makeRPKMsOut <- makeRPKMs(txdb, files4su, filesTotal)
rpkms <- makeRPKMsOut$rpkms
counts <- makeRPKMsOut$counts
annotation <- makeRPKMsOut$annotation
}
