# Supplementary material for: Integrative analysis of RNA polymerase II and transcriptional dynamics upon MYC activation
Source: Genome Res. 2017 Oct;27(10):1658–64. doi: 10.1101/gr.226035.117 (PMC5630029; doi:10.1101/gr.226035.117)
Supplement: Supplemental Material [file supp_gr.226035.117_Supplemental_Code.zip › dePretis2017_GR_code/primary_data_analysis/INSPEcT/man/mycerIds10.Rd]

% Generated by roxygen2: do not edit by hand
% Please edit documentation in R/dataDocumentation.R
\name{mycerIds10}
\alias{mycerIds10}
\title{An INSPEcT object with evaluated and modeled rates and concentrations}
\format{An INSPEcT object}
\description{
This INSPEcT object contains the evaluated and modeled rates and concentrations
of the very first 10 genes of the dataset rpkms
}
