# Supplementary material for: Integrative analysis of RNA polymerase II and transcriptional dynamics upon MYC activation
Source: Genome Res. 2017 Oct;27(10):1658–64. doi: 10.1101/gr.226035.117 (PMC5630029; doi:10.1101/gr.226035.117)
Supplement: Supplemental Material [file supp_gr.226035.117_Supplemental_Code.zip › dePretis2017_GR_code/primary_data_analysis/INSPEcT/man/nGenes.Rd]

% Generated by roxygen2: do not edit by hand
% Please edit documentation in R/AllGenerics.R, R/show-methods.R
\docType{methods}
\name{nGenes}
\alias{nGenes}
\alias{nGenes,INSPEcT-method}
\title{Get the number of genes within the INSPEcT object}
\usage{
nGenes(object)

\S4method{nGenes}{INSPEcT}(object)
}
\arguments{
\item{object}{An object of class INSPEcT}
}
\value{
A numeric that indicates the number of genes within the object
}
\description{
Get the number of genes within the INSPEcT object

A method to obtain the number of the genes associated with the object of class INSPEcT
}
\examples{
data('mycerIds10')
nGenes(mycerIds10)
}
