# Supplementary material for: Integrative analysis of RNA polymerase II and transcriptional dynamics upon MYC activation
Source: Genome Res. 2017 Oct;27(10):1658–64. doi: 10.1101/gr.226035.117 (PMC5630029; doi:10.1101/gr.226035.117)
Supplement: Supplemental Material [file supp_gr.226035.117_Supplemental_Code.zip › dePretis2017_GR_code/primary_data_analysis/INSPEcT/man/ratePvals.Rd]

% Generated by roxygen2: do not edit by hand
% Please edit documentation in R/AllGenerics.R, R/ratePvals-methods.R
\docType{methods}
\name{ratePvals}
\alias{ratePvals}
\alias{ratePvals,INSPEcT-method}
\alias{ratePvals,INSPEcT_model-method}
\title{Retrieve a single p-value for each rate}
\usage{
ratePvals(object, cTsh = NULL)

\S4method{ratePvals}{INSPEcT_model}(object, cTsh = NULL)

\S4method{ratePvals}{INSPEcT}(object, cTsh = NULL)
}
\arguments{
\item{object}{An object of class INSPEcT or INSPEcT_model}

\item{cTsh}{A numeric representing the threshold for the chi-squared test to consider a model as valid}
}
\value{
A matrix containing p-values calculated for each rate
}
\description{
Retrieve a single p-value for each rate

This method is used to retrieve all the p-values combined with Brown's method that combines the results of the 
log likelihood ratio test results for all pairs tested for each rate and all genes. P-values will change 
according to the threshold set for the chi-squared test because it influences the model that will be taken into 
consideration to perform log likelihood ratio tests. To have a sense of the best parameter to choose, a sythetic
data-set can be built and tested (\code{\link{makeSimModel}}, \code{\link{makeSimDataset}})
In case 'aic' has been selected via \code{\link{modelSelection}} method, 
this method assigns the chi-squared test result of the model selected by AIC
to the respective variable rates
}
\details{
ratePvlas retrieve a single p-value for each rate thanks to multiple log likelihood tests performed on 
nested models that has a chi-squared test below the selected threshold. 
Among the many p-values that log likelihood ratio test calculate, a single p-value is obtaied applying Brown's method 
for combining dependent p-values.
}
\examples{
data('mycerIds10', package='INSPEcT')
ratePvals(mycerIds10)
# calculate agin the p-values with Brown with a different threshold 
# for considering a model valid for the log likelihood ratio test
ratePvals(mycerIds10, cTsh=.2)
# Set permaenently the chi-squared threshold at .2 for mycerIds10 object
thresholds(mycerIds10)$chisquare <- .2
}
\seealso{
\code{\link{makeSimModel}}, \code{\link{makeSimDataset}}
}
