# Supplementary material for: Integrative analysis of RNA polymerase II and transcriptional dynamics upon MYC activation
Source: Genome Res. 2017 Oct;27(10):1658–64. doi: 10.1101/gr.226035.117 (PMC5630029; doi:10.1101/gr.226035.117)
Supplement: Supplemental Material [file supp_gr.226035.117_Supplemental_Code.zip › dePretis2017_GR_code/primary_data_analysis/INSPEcT/man/rpkms.Rd]

% Generated by roxygen2: do not edit by hand
% Please edit documentation in R/dataDocumentation.R
\name{rpkms}
\alias{rpkms}
\title{intron, exons RPKM values of 500 genes from 4sU-seq and RNA-seq experiments}
\format{A list of 4 matrices with 500 rows and 9 columns}
\description{
A dataset containing the values of exonic and intronic RPKMs of 500 genes 
both in 4sU-seq and RNA-seq experiments. The variables are as follows:
}
\details{
\itemize{
  \item rpkms_4su_exons
  \item rpkms_4su_introns
  \item rpkms_total_exons
  \item rpkms_total_introns
}
}
