# Supplementary material for: Integrative analysis of RNA polymerase II and transcriptional dynamics upon MYC activation
Source: Genome Res. 2017 Oct;27(10):1658–64. doi: 10.1101/gr.226035.117 (PMC5630029; doi:10.1101/gr.226035.117)
Supplement: Supplemental Material [file supp_gr.226035.117_Supplemental_Code.zip › dePretis2017_GR_code/primary_data_analysis/INSPEcT/man/simData3rep.Rd]

% Generated by roxygen2: do not edit by hand
% Please edit documentation in R/dataDocumentation.R
\name{simData3rep}
\alias{simData3rep}
\title{An INSPEcT object with 1000 simulated rates and concentration and their modeled rates}
\format{An INSPEcT object}
\description{
A dataset containing the rates and concentrations obtained from the dataset
simRates with 3 replicates and time points corresponding to: 0, 1/6, 1/3, 1/2, 
1, 1.5, 2, 4, 8, 12, 16 and 24 hours. On this dataset rates and concentrations
have been modeled with the method modelRates
}
