# Supplementary material for: Integrative analysis of RNA polymerase II and transcriptional dynamics upon MYC activation
Source: Genome Res. 2017 Oct;27(10):1658–64. doi: 10.1101/gr.226035.117 (PMC5630029; doi:10.1101/gr.226035.117)
Supplement: Supplemental Material [file supp_gr.226035.117_Supplemental_Code.zip › dePretis2017_GR_code/primary_data_analysis/INSPEcT/man/UCSC_mm9_genes_introns.Rd]

% Generated by roxygen2: do not edit by hand
% Please edit documentation in R/dataDocumentation.R
\name{UCSC_mm9_genes_introns}
\alias{UCSC_mm9_genes_introns}
\title{A Gtf file containing introns definition of 100 genes}
\format{A tab separated file}
\description{
A Gtf file containing introns definition of 100 genes
}
