# Supplementary material for: Integrative analysis of RNA polymerase II and transcriptional dynamics upon MYC activation
Source: Genome Res. 2017 Oct;27(10):1658–64. doi: 10.1101/gr.226035.117 (PMC5630029; doi:10.1101/gr.226035.117)
Supplement: Supplemental Material [file supp_gr.226035.117_Supplemental_Code.zip › dePretis2017_GR_code/primary_data_analysis/INSPEcT/NAMESPACE]

import("methods","Biobase","BiocParallel","pROC")

importFrom("BiocGenerics", "unlist", "plotMA")
importFrom("compiler", "cmpfun")
importFrom("deSolve", "ode")
importFrom("GenomicAlignments", "readGAlignmentPairs", "readGAlignments")
importFrom("GenomicFeatures","exonsBy","transcriptsBy","intronsByTranscript")
importFrom("GenomicRanges","reduce","seqnames","start","end","strand","width","findOverlaps")
importFrom("graphics", "abline", "axis", "image", "layout", "legend","matplot", "par", "points", "smoothScatter")
importFrom("grDevices", "colorRampPalette")
importFrom("IRanges", "IRanges", "psetdiff")
importFrom("preprocessCore", "normalize.quantiles")
importFrom("rootSolve", "multiroot")
importFrom("Rsamtools", "ScanBamParam")
importFrom("S4Vectors","subjectHits","queryHits","queryLength","elementNROWS")
importFrom("stats", "approx", "dist", "ecdf", "hclust", "lm","na.omit", "optim", "optimize", "pchisq", "pnorm","quantile", "rnorm", "runif", "splinefun", "uniroot", "p.adjust", "pt")
importFrom("utils", "capture.output", "read.table", "write.table", "head")

export("newINSPEcT", "makeRPKMs")
exportMethods( "[", "chisqmodel", "chisqtest", "combine", "compareSteady", "degradation", "dim", 
    "featureNames", "featureNames<-", "geneClass", "getModel", "getModel<-", "inHeatmap", "labeledSF", 
    "llrtests", "llrtests<-", "logLik", "makeModelRates", "makeSimDataset", 
    "makeSimModel", "modelingParams", "modelingParams<-", "modelRates", 
    "modelSelection", "modelSelection<-", "nGenes", "nTpts", "processing", "plotGene", "plotMA",
    "ratePvals", "ratesFirstGuess", "ratesFirstGuessVar", "removeModel", 
    "rocCurve", "rocThresholds", "sfPlot", "show", "synthesis", "thresholds", "thresholds<-", 
    "totalSF", "tpts", "viewModelRates")
exportClasses("INSPEcT", "INSPEcT_model", "INSPEcT_diffsteady" )
