# Supplementary material for: Integrative analysis of RNA polymerase II and transcriptional dynamics upon MYC activation
Source: Genome Res. 2017 Oct;27(10):1658–64. doi: 10.1101/gr.226035.117 (PMC5630029; doi:10.1101/gr.226035.117)
Supplement: Supplemental Material [file supp_gr.226035.117_Supplemental_Code.zip › dePretis2017_GR_code/primary_data_analysis/INSPEcT/R/modelRates-methods.R]

#' @rdname modelRates
#'
#' @description
#' This method model the synthesis, degradation and processign rates after their estimation by the constructor function
#' \code{\link{newINSPEcT}}. Estimated rates are not guaranteed to optimally describes provided input data yet. 
#' To this purpose, modeled rates can be generated and genes can be assigned to a transcriptional regulatory mechanism.
#' Modeled rates can be accessed via the method \code{\link{viewModelRates}} and gene classification according 
#' to the regulatory mechanism can be accessed by \code{\link{geneClass}}. The modeling procedure can be set by the
#' user by modyging the parameters via \code{\link{modelingParams}}
#' @param object An object of class INSPEcT
#' @param seed A numeric, indicatindg the seed to be set for reproducible results
## #' @param nCores Either NULL or numeric. If numeric indicates the number of cores to be
## #' used for parallelization (if nCores=1 doesn't parallelize). If NULL takes the information
## #' from the object (see \code{\link{modelingParams}})
#' @param BPPARAM Parallelization parameters for bplapply. By default bpparam()
#' @param verbose Either NULL or logical. If logical indicates whether to output some text
#' during computation or not, if NULL  it takes the information from the object
#' (see \code{\link{modelingParams}}) (Default: NULL)
#' used for parallelization (if nCores=1 doesn't parallelize). If NULL takes the information
#' from the object (see \code{\link{modelingParams}}) (Default: NULL)
#' @return An object of class INSPEcT with modeled rates
#' @seealso \code{\link{viewModelRates}}, \code{\link{geneClass}}, \code{\link{modelingParams}}
#' @details
#' When modeling many genes, parallelization is strongly suggested to reduce computational time.
#' Since all genes run independently, the computational time is diveded by the number of
#' cores used/available.
#' However, when modeling more than 500 genes, it may happen that 
#' a single gene returns an error that escapes the try/catch controls of INSPEcT. 
#' With the parallel mode, the error will propagate on all genes that have been computed 
#' with the same processor (or core). To avoid this, the computation could be splitted in chunks
#' and the whole data set can be obtaied by combining the chunks (see Examples).
#' @examples
#' data('rpkms', package='INSPEcT')
#' tpts <- c(0, 1/6, 1/3, 1/2, 1, 2, 4, 8, 16)
#' tL <- 1/6
#' mycerIds <- newINSPEcT(tpts, tL, rpkms$foursu_exons, rpkms$total_exons, 
#' 	rpkms$foursu_introns, rpkms$total_introns, BPPARAM=SerialParam())
#' mycerIdsOneGene <- mycerIds[5]
#' ## View modeling parameters
#' modelingParams(mycerIdsOneGene)
#' ## Run the modeling in a reproducible way (setting seed)
#' mycerIdsOneGene <- modelRates(mycerIdsOneGene, seed=1, BPPARAM=SerialParam())
#' ## view modeled synthesis rates
#' viewModelRates(mycerIdsOneGene, 'synthesis')
#' ## view gene classes
#' geneClass(mycerIdsOneGene)
#'
#' ## Divide a parallel computation into chunks
#' \dontrun{
#' nCores(mycerIds) <- parallel::detectCores()
#' chunkSize <- 100
#' splitIdx <- ceiling(c(1:nGenes(mycerIds))/chunkSize)
#' chunks <- lapply(split(mycerIds, splitIdx), modelRates)
#' mycerIdsModeled <- do.call('combine', chunks)
#' }
setMethod('modelRates', 'INSPEcT', function(object, seed=NULL
		# , nCores=NULL
		, BPPARAM=bpparam()
		, verbose=NULL) {

	if( length(object@model@ratesSpecs) > 0 )
		stop('Remove the model before running the model again. (See "?removeModel")')
	if( !is.null(seed) && !is.numeric(seed) )
		stop('Seed argument must be either NULL or numeric.')
	# if( !is.null(nCores) && !is.numeric(nCores) )
	# 	stop('nCores argument must be either NULL or numeric.')
	if( !is.null(verbose) && !is.logical(verbose) )
		stop('verbose argument must be either NULL or logical.')
	tpts <- object@tpts
	log_shift <- .find_tt_par(tpts)
	concentrations <- list(
		total=ratesFirstGuess(object, 'total')
		, total_var=ratesFirstGuessVar(object, 'total')
		, preMRNA=ratesFirstGuess(object, 'preMRNA')
		, preMRNA_var=ratesFirstGuessVar(object, 'preMRNA')
		)
	rates <- list(
		alpha=ratesFirstGuess(object, 'synthesis')
		, alpha_var=ratesFirstGuessVar(object, 'synthesis')
		, beta=ratesFirstGuess(object, 'degradation')
		, gamma=ratesFirstGuess(object, 'processing')
		)
	ratesSpecs <- .inspect.engine(tpts, log_shift, concentrations, rates
		, nInit=object@params$nInit
		, nIter=object@params$nIter
		, na.rm=object@params$na.rm
		, BPPARAM=BPPARAM
		# , nCores=if(is.null(nCores)) object@params$nCores else nCores
		, verbose=if(is.null(verbose)) object@params$verbose else verbose
		, estimateRatesWith=object@params$estimateRatesWith
		, sigmoidDegradation=object@params$useSigmoidFun
		, sigmoidSynthesis=object@params$useSigmoidFun
		, sigmoidTotal=object@params$useSigmoidFun
		, sigmoidProcessing=object@params$useSigmoidFun
		, sigmoidPre=object@params$useSigmoidFun
		, testOnSmooth=object@params$testOnSmooth
		, seed=seed
		)
	names(ratesSpecs) <- featureNames(object@ratesFirstGuess)
	## update and return the object
	object@model@ratesSpecs <- ratesSpecs
	object <- makeModelRates(object)
	return(object)
	})
