# Supplementary material for: Integrative analysis of RNA polymerase II and transcriptional dynamics upon MYC activation
Source: Genome Res. 2017 Oct;27(10):1658–64. doi: 10.1101/gr.226035.117 (PMC5630029; doi:10.1101/gr.226035.117)
Supplement: Supplemental Material [file supp_gr.226035.117_Supplemental_Code.zip › dePretis2017_GR_code/primary_data_analysis/INSPEcT/R/newINSPEcT-functions.R]

#' Create a new INSPEcT object
#'
#' @description
#' The function newINSPEcT creates a new instance of the class INSPEcT, provided the intronic and exonic RPKMs
#' of RNA- and 4sU-seq experiments at different time points, the time points, the labeling time and optionally
#' the scaling factor to normalize the libraries. The scaling factor to normalize the 4sU-seq libraries can be 
#' calculated by the function itself and this way of calulating the scaling factors gives robustness to the estimation
#' of sythesis, degradation and processing rates. 
#' In case only exonic RPKMs are provided, only synthesis and degradation rates can be estimated by the function newINSPEcT
#' and the scaling factors to normalize 4sU-seq libraries cannot be caluculated. To provide robustness to the procedure
#' the argument labeledSF is strongly suggested in this case.
#' @param tpts A vector of time points
#' @param labeling_time A number, lenght of the 4sU pulse
#' @param rpkms_4su_exons A matrix containing expression levels of 4su exons
#' @param rpkms_total_exons A matrix containing expression levels of total exons
#' @param rpkms_4su_introns A matrix containing expression levels of 4su introns
#' @param rpkms_total_introns A matrix containing expression levels of total introns
#' @param BPPARAM Configuration for BiocParallel parallelization. By default is set to bpparam()
#' @param totalMedianNorm A logical to perform median normalization over total RNA exons rpkms, it will apply also on introns
#' @param labeledMedianNorm A logical to perform median normalization over 4sU RNA exons rpkms, it will apply also on introns
#' @param totalSF A vector storing user defined normalization scale over Total RNA exons and introns rpkms
#' @param labeledSF A vector storing user defined normalization scale over 4sU RNA exons and introns rpkms
#' @param totalQuantileNorm A logical to perform to perform median normalization over total RNA exons rpkms, it will apply also on introns
#' @param labeledQuantileNorm A logical to perform to perform median normalization over 4sU RNA exons rpkms, it will apply also on introns
#' @param simulatedData A logical, set to TRUE in case the analysis is on simulated data
#' @param degDuringPulse A logical, set to TRUE in case of a long labelling time. Also degradation of newly synthesized transcripts will be taken into account
#' @return An object of class INSPEcT with rates guessed, rates can be accessed by \code{\link{ratesFirstGuess}} method.
#' @examples
#' data('rpkms', package='INSPEcT')
#' tpts <- c(0, 1/6, 1/3, 1/2, 1, 2, 4, 8, 16)
#' tL <- 1/6
#' mycerIds <- newINSPEcT(tpts, tL, rpkms$foursu_exons, rpkms$total_exons, 
#' 	rpkms$foursu_introns, rpkms$total_introns, BPPARAM=SerialParam())
newINSPEcT <- function(tpts, labeling_time, rpkms_4su_exons, rpkms_total_exons, 
	rpkms_4su_introns=NULL, rpkms_total_introns=NULL, BPPARAM=bpparam(), # parallelize=TRUE,
	totalMedianNorm=TRUE, labeledMedianNorm=FALSE, totalSF=NULL, labeledSF=NULL,
	totalQuantileNorm=FALSE, labeledQuantileNorm=FALSE, simulatedData=FALSE, degDuringPulse=FALSE)
{

	speedyVar <- function(x) sum((x - mean.default(x))^2)/length(x[-1])

	if( class(rpkms_total_exons)=='data.frame' ) 
		rpkms_total_exons <- as.matrix(rpkms_total_exons)
	if( class(rpkms_4su_exons)=='data.frame' ) 
		rpkms_4su_exons <- as.matrix(rpkms_4su_exons)
	if( class(rpkms_4su_exons)=='data.frame' ) 
		rpkms_4su_exons <- as.matrix(rpkms_4su_exons)


	## check the input arguments
	if( !is.numeric(tpts) )
		stop('newINSPEcT: tpts must be a numeric')
	if( !is.numeric(labeling_time) )
		stop('newINSPEcT: labeling_time must be a numeric')

	if( class(rpkms_4su_exons)=='data.frame' ) 
		rpkms_4su_exons <- as.matrix(rpkms_4su_exons)
	if( !is.numeric(rpkms_4su_exons) )
		stop('newINSPEcT: rpkms_4su_exons must be a numeric or a data.frame coercible to numeric')

	if( class(rpkms_total_exons)=='data.frame' ) 
		rpkms_total_exons <- as.matrix(rpkms_total_exons)
	if( !is.numeric(rpkms_total_exons) )
		stop('newINSPEcT: rpkms_total_exons must be a numeric or a data.frame coercible to numeric')

	if( !is.null(rpkms_4su_introns) ) {
		if( class(rpkms_4su_introns)=='data.frame' ) 
			rpkms_4su_introns <- as.matrix(rpkms_4su_introns)
		if( !is.numeric(rpkms_4su_introns) )
			stop('newINSPEcT: rpkms_4su_introns must be a numeric or a data.frame coercible to numeric')		
	}

	if( !is.null(rpkms_total_introns) ) {
		if( class(rpkms_total_introns)=='data.frame' ) 
			rpkms_total_introns <- as.matrix(rpkms_total_introns)
		if( !is.numeric(rpkms_total_introns) )
			stop('newINSPEcT: rpkms_total_introns must be a numeric or a data.frame coercible to numeric')		
	}

	if( !(is.numeric(totalSF) || is.null(totalSF)) )
		stop('newINSPEcT: totalSF must be either numeric or NULL')
	if( !(is.numeric(labeledSF) || is.null(labeledSF)) )
		stop('newINSPEcT: labeledSF must be either numeric or NULL')

	if( !is.null(totalSF) )
		if( length(totalSF) != length(unique(tpts)) )
			stop('newINSPEcT: length of totalSF must equal to length(unique(tpts))')
	if( !is.null(labeledSF) )
		if( length(labeledSF) != length(unique(tpts)) )
			stop('newINSPEcT: length of labeledSF must equal to length(unique(tpts))')

	# if( !is.logical(parallelize) )
	# 	stop('newINSPEcT: parallelize must be a logical.')
	if( !class(BPPARAM) %in% sapply(registered(),class) )
		stop('newINSPEcT: BPPARAM argument not registered.')
	if( !is.logical(totalMedianNorm) )
		stop('newINSPEcT: totalMedianNorm must be a logical.')
	if( !is.logical(labeledMedianNorm) )
		stop('newINSPEcT: labeledMedianNorm must be a logical.')
	if( !is.logical(totalQuantileNorm) )
		stop('newINSPEcT: totalQuantileNorm must be a logical.')
	if( !is.logical(labeledQuantileNorm) )
		stop('newINSPEcT: labeledQuantileNorm must be a logical.')
	if( !is.logical(simulatedData) )
		stop('newINSPEcT: simulatedData must be a logical.')
	if( !is.logical(degDuringPulse) )
		stop('newINSPEcT: degDuringPulse must be a logical.')

	if( length(tpts) != ncol(rpkms_4su_exons) )
		stop('newINSPEcT: length of tpts is not equal to rpkms matrices coulumns number')

	########
	### filter out genes which have no signal in at least 2/3 of the time points 
	### in each feature
	#######

	# ## in case data is simulated a NA matrix for 4sU introns is generated
	# if( simulatedData ) {
	# 	rpkms_4su_introns <- matrix(NA, nrow=nrow(rpkms_total_introns)
	# 		, ncol=ncol(rpkms_total_introns))
	# 	rownames(rpkms_4su_introns) <- rownames(rpkms_total_introns)
	# }

	# store the experimental time points (with replicates)
	originalTpts <- tpts

	if( simulatedData ) {

		intExGenes <- rownames(rpkms_4su_exons)
		onlyExGenes <- character(0)
		rpkms_4su_introns <- matrix(0, nrow(rpkms_4su_exons), ncol(rpkms_4su_exons))
		rownames(rpkms_4su_introns) <- rownames(rpkms_4su_exons)
	
	} else {

		## in case either introns of 4sU or introns of total fraction are not
		# provided (both are required) proceed in the simple mode
		if( is.null(rpkms_4su_introns) | is.null(rpkms_total_introns) ) {

			message('Intronic RPKMs have not been provided, only degradation rates and synthesis rates will be evaluated.')

			## in the simple mode the scaling factor between the two library is
			# strongly reccomended
			if( is.null(labeledSF) )
				warning('Without Intronic RPKMs nor labeledSF the analysis could be meaningless.')

			## check that matrices have rownames
			if( is.null(rownames(rpkms_4su_exons)) 
				| is.null(rownames(rpkms_total_exons)) )
				stop('newINSPEcT: rpkms matrices must have rownames')

			## check that the rownames correspond
			if( !identical(rownames(rpkms_4su_exons), rownames(rpkms_total_exons)) )
				stop('newINSPEcT: rpkms matrices rownames do not correspond')		

			## check that matrices have same dimensions
			if( !identical(dim(rpkms_4su_exons), dim(rpkms_total_exons)) )
				stop("newINSPEcT: input matrices don't have same dimensions")

			########
			### filter out genes which have no signal in at least 2/3 of the time points 
			### in each feature
			#######

			ix1 <- apply(rpkms_4su_exons, 1, function(x) length(which(x==0)))/ncol(rpkms_4su_exons)
			ix2 <- apply(rpkms_total_exons, 1, function(x) length(which(x==0)))/ncol(rpkms_total_exons)
			filteroutGenes <- rownames(rpkms_4su_exons)[ix1>2/3 | ix2>2/3]

			if( length(filteroutGenes)>0 ) {
				message(
					'Some genes have been filtered out because they have zero valued features in more than 2/3 of the time points: '
					, paste(filteroutGenes, collapse='; ')
					, sep= ''
					)
				rpkms_4su_exons <- rpkms_4su_exons[!rownames(rpkms_4su_exons) %in% filteroutGenes, ]
				rpkms_total_exons <- rpkms_total_exons[!rownames(rpkms_total_exons) %in% filteroutGenes, ]
			}

			## assign all the genes to the "only exons" mode.
			intExGenes <- character(0)
			onlyExGenes <- rownames(rpkms_4su_exons)

		} else { # analysis with introns

			## check that matrices have rownames
			if( is.null(rownames(rpkms_4su_exons)) 
				| is.null(rownames(rpkms_total_exons)) 
				| is.null(rownames(rpkms_4su_introns)) 
				| is.null(rownames(rpkms_total_introns)) )
				stop('newINSPEcT: rpkms matrices must have rownames')

			## check that corresponding matrices have same rownames (exons with exons, introns with introns)
			if( !identical(rownames(rpkms_4su_exons), rownames(rpkms_total_exons)) )
				stop('newINSPEcT: rpkms_4su_exons and rpkms_total_exons rownames does not correspond.')
			if( !identical(rownames(rpkms_4su_introns), rownames(rpkms_total_introns)) )
				stop('newINSPEcT: rpkms_4su_introns and rpkms_total_introns rownames does not correspond.')

			## check that corresponding matrices have same dimensions
			if( !identical(dim(rpkms_4su_exons), dim(rpkms_total_exons)) )
				stop("newINSPEcT: rpkms exons matrices don't have same dimensions")
			if( !identical(dim(rpkms_4su_introns), dim(rpkms_total_introns)) )
				stop("newINSPEcT: rpkms introns matrices don't have same dimensions")

			## in case, apply quantile normalization
			if( totalQuantileNorm ) {
				normMat <- normalize.quantiles(rbind(rpkms_total_exons, rpkms_total_introns))
				exonFeatures <- rownames(rpkms_total_exons)
				rpkms_total_exons <- normMat[1:nrow(rpkms_total_exons),]
				rownames(rpkms_total_exons) <- exonFeatures
				intronFeatures <- rownames(rpkms_total_introns)
				rpkms_total_introns <- normMat[(nrow(rpkms_total_exons)+1):nrow(normMat),]
				rownames(rpkms_total_introns) <- intronFeatures
			}
			if( labeledQuantileNorm ) {
				normMat <- normalize.quantiles(rbind(rpkms_4su_exons, rpkms_4su_introns))
				exonFeatures <- rownames(rpkms_4su_exons)
				rpkms_4su_exons <- normMat[1:nrow(rpkms_4su_exons),]
				rownames(rpkms_4su_exons) <- exonFeatures
				intronFeatures <- rownames(rpkms_4su_introns)
				rpkms_4su_introns <- normMat[(nrow(rpkms_4su_exons)+1):nrow(normMat),]
				rownames(rpkms_4su_introns) <- intronFeatures
			}

			########
			### filter out genes which have no signal in at least 2/3 of the time points 
			### in each feature
			#######

			ix1 <- apply(rpkms_4su_exons, 1, function(x) length(which(x==0)))/ncol(rpkms_4su_exons)
			ix2 <- apply(rpkms_total_exons, 1, function(x) length(which(x==0)))/ncol(rpkms_total_exons)
			filteroutGenes <- rownames(rpkms_4su_exons)[ix1>2/3 | ix2>2/3] # | ix3>2/3 | ix4>2/3]
			if( length(filteroutGenes)>0 ) {
				message(
					'Some genes have been filtered out because they have zero valued features in more than 2/3 of the time points in their exonic features: '
					, paste(filteroutGenes[1:min(10, length(filteroutGenes))], collapse='; ')
					, sep= ''
					)
				if( length(filteroutGenes)>10 )
					message('... and other ', length(filteroutGenes)-10)
				rpkms_4su_exons <- rpkms_4su_exons[!rownames(rpkms_4su_exons) %in% filteroutGenes, ]
				rpkms_total_exons <- rpkms_total_exons[!rownames(rpkms_total_exons) %in% filteroutGenes, ]
				rpkms_4su_introns <- rpkms_4su_introns[!rownames(rpkms_4su_introns) %in% filteroutGenes, ]
				rpkms_total_introns <- rpkms_total_introns[!rownames(rpkms_total_introns) %in% filteroutGenes, ]
			}


			ix3 <- apply(rpkms_4su_introns, 1, function(x) length(which(x==0)))/ncol(rpkms_4su_introns)
			ix4 <- apply(rpkms_total_introns, 1, function(x) length(which(x==0)))/ncol(rpkms_total_introns)
			filteroutGenes <- rownames(rpkms_4su_exons)[ix3>2/3 | ix4>2/3] # | ix3>2/3 | ix4>2/3]
			if( length(filteroutGenes)>0 ) {
				message(
					'For some genes only synthesis and degradation will be evaluated because they have zero valued features in more than 2/3 of the time points in their intronic features: '
					, paste(filteroutGenes[1:min(10, length(filteroutGenes))], collapse='; ')
					, sep= ''
					)
				if( length(filteroutGenes)>10 )
					message('... and other ', length(filteroutGenes)-10)
				rpkms_4su_introns <- rpkms_4su_introns[!rownames(rpkms_4su_introns) %in% filteroutGenes, ]
				rpkms_total_introns <- rpkms_total_introns[!rownames(rpkms_total_introns) %in% filteroutGenes, ]
			}

			## assign genes to "only exons" or "introns and exons" wheter they have introns or not
			if( identical(rownames(rpkms_4su_exons), rownames(rpkms_4su_introns)) ) {
				intExGenes <- rownames(rpkms_4su_exons)
				onlyExGenes <- character(0)
			} else {
				## exons rpkms must be provided for every genes, if not: stop
				if( length(setdiff(rownames(rpkms_4su_introns), rownames(rpkms_4su_exons)))>0 )
					stop('newINSPEcT: for some genes introns RPKMs are provided but not the corresponding exons RPKMs.')
				intExGenes <- intersect(rownames(rpkms_4su_exons), rownames(rpkms_4su_introns))
				onlyExGenes <- setdiff(rownames(rpkms_4su_exons), rownames(rpkms_4su_introns))
				message('Some genes have only exons RPKMs, on them only synthesis and degradation will be evaluated.')
				
			}	
		}
	} 

	totRpkms <- list()
	labeledRpkms <- list()

	if( any(duplicated(tpts)) )
	{
		message('Estimating variance from replicates...')
		## if replicates available, calculate for the duplicated time points
		# mean and variance
		totRpkms$exons <- as.matrix(apply(rpkms_total_exons, 1, function(x) 
			tapply(x, tpts, mean.default)))
		if( ncol(totRpkms$exons)>1 ) totRpkms$exons <- t(totRpkms$exons)
		totRpkms$exons_var <- as.matrix(apply(rpkms_total_exons, 1, function(x)
			tapply(x, tpts, speedyVar)))
		if( ncol(totRpkms$exons_var)>1 ) totRpkms$exons_var <- t(totRpkms$exons_var)
		#
		if( !is.null(rpkms_total_introns) ) {
			totRpkms$introns <- as.matrix(apply(rpkms_total_introns, 1, function(x) 
				tapply(x, tpts, mean.default)))
			if( ncol(totRpkms$introns)>1 ) totRpkms$introns <- t(totRpkms$introns)
			totRpkms$introns_var <- as.matrix(apply(rpkms_total_introns, 1, function(x) 
				tapply(x, tpts, speedyVar)))
			if( ncol(totRpkms$introns_var)>1 ) totRpkms$introns_var <- t(totRpkms$introns_var)
			}
		#
		labeledRpkms$exons <- as.matrix(apply(rpkms_4su_exons, 1, function(x) 
			tapply(x, tpts, mean.default)))
		if( ncol(labeledRpkms$exons)>1 ) labeledRpkms$exons <- t(labeledRpkms$exons)
		labeledRpkms$exons_var <- as.matrix(apply(rpkms_4su_exons, 1, function(x) 
			tapply(x, tpts, speedyVar)))
		if( ncol(labeledRpkms$exons_var)>1 ) labeledRpkms$exons_var <- t(labeledRpkms$exons_var)
		#
		if( !is.null(rpkms_4su_introns) ) {
			labeledRpkms$introns <- as.matrix(apply(rpkms_4su_introns, 1, function(x) 
				tapply(x, tpts, mean.default)))
			if( ncol(labeledRpkms$introns)>1 ) labeledRpkms$introns <- t(labeledRpkms$introns)
			labeledRpkms$introns_var <- as.matrix(apply(rpkms_4su_introns, 1, function(x) 
				tapply(x, tpts, speedyVar)))
			if( ncol(labeledRpkms$introns_var)>1 ) labeledRpkms$introns_var <- t(labeledRpkms$introns_var)
			}
		#
		tpts <- sort(unique(tpts))
		#
	} else {
		# replicates not available, don't provide any variance
		totRpkms$exons <- rpkms_total_exons
		totRpkms$introns <- rpkms_total_introns
		labeledRpkms$exons <- rpkms_4su_exons
		labeledRpkms$introns <- rpkms_4su_introns
	}

	if( length(intExGenes)>0 ) {
		message(paste('Number of genes with introns and exons: ', length(intExGenes)))
		## subset the "introns and exons genes" from the total
		totRpkmsIntEx <- list(
				exons=totRpkms$exons[intExGenes, , drop=FALSE]
				, exons_var=totRpkms$exons_var[intExGenes, , drop=FALSE]
				, introns=totRpkms$introns[intExGenes, , drop=FALSE]
				, introns_var=totRpkms$introns_var[intExGenes, , drop=FALSE]
			)
		labeledRpkmsIntEx <- list(
				exons=labeledRpkms$exons[intExGenes, , drop=FALSE]
				, exons_var=labeledRpkms$exons_var[intExGenes, , drop=FALSE]
				, introns=labeledRpkms$introns[intExGenes, , drop=FALSE]
				, introns_var=labeledRpkms$introns_var[intExGenes, , drop=FALSE]
			)
		## estimate the rates
		outIntEx <- .getRatesAndConcentrationsFromRpkms(totRpkmsIntEx, labeledRpkmsIntEx, tpts
			, tL=labeling_time, simulatedData=simulatedData, BPPARAM=BPPARAM
			, totalMedianNorm=totalMedianNorm, labeledMedianNorm=labeledMedianNorm
			, totalSF=totalSF, labeledSF=labeledSF, degDuringPulse=degDuringPulse)
		## set the labeledSF and totalSF, they can be used by "only exons genes" (if present)
		labeledSF <- outIntEx$labeledSF
		totalSF <- outIntEx$totalSF
		totalMedianNorm <- FALSE
		labeledMedianNorm <- FALSE
	}

	if( length(onlyExGenes)>0 ) {
		message(paste('Number of genes with only exons: ', length(onlyExGenes)))
		## subset the "only exons genes" from the total
		totRpkmsOnlyEx <- list(
				exons=totRpkms$exons[onlyExGenes, , drop=FALSE]
				, exons_var=totRpkms$exons_var[onlyExGenes, , drop=FALSE]
			)
		labeledRpkmsOnlyEx <- list(
				exons=labeledRpkms$exons[onlyExGenes, , drop=FALSE]
				, exons_var=labeledRpkms$exons_var[onlyExGenes, , drop=FALSE]
			)
		## estimate the rates, eventually using "labeledSF" and "totalSF" calculated from "introns and exons genes"
		outOnlyEx <- .getRatesAndConcentrationsFromRpkms(totRpkmsOnlyEx, labeledRpkmsOnlyEx, tpts
			, tL=labeling_time, simulatedData=simulatedData, BPPARAM=BPPARAM
			, totalMedianNorm=totalMedianNorm, labeledMedianNorm=labeledMedianNorm
			, totalSF=totalSF, labeledSF=labeledSF, degDuringPulse=degDuringPulse)
	}

	## merge the output of "introns and exons genes" and "only exons genes" (if both present)
	if( length(intExGenes)>0 & length(onlyExGenes)>0 ) {
		## internal control, these data must be identical in the two cathegories
		## if not: something unpredicted happened
		stopifnot(identical(outIntEx$tpts, outOnlyEx$tpts))
		stopifnot(identical(outIntEx$labeledSF, outOnlyEx$labeledSF))
		stopifnot(identical(outIntEx$totalSF, outOnlyEx$totalSF))
		stopifnot(identical(outIntEx$tL, outOnlyEx$tL))
		## merge the two lists
		out <- list(
			concentrations=list(
				total=rbind(outIntEx$concentrations$total, outOnlyEx$concentrations$total)
				, total_var=c(outIntEx$concentrations$total_var, outOnlyEx$concentrations$total_var)
				, preMRNA=rbind(outIntEx$concentrations$preMRNA, outOnlyEx$concentrations$preMRNA)
				, preMRNA_var=c(outIntEx$concentrations$preMRNA_var, outOnlyEx$concentrations$preMRNA_var)
				)
			, rates=list(
				alpha=rbind(outIntEx$rates$alpha, outOnlyEx$rates$alpha)
				, alpha_var=c(outIntEx$rates$alpha_var, outOnlyEx$rates$alpha_var)
				, beta=rbind(outIntEx$rates$beta, outOnlyEx$rates$beta)
				, gamma=rbind(outIntEx$rates$gamma, outOnlyEx$rates$gamma)
				)
			, ratesEstimPrec=rbind(outIntEx$ratesEstimPrec, outOnlyEx$ratesEstimPrec)
			, geneNames=c(outIntEx$geneNames, outOnlyEx$geneNames)
			## from here both lists have the same information, pick it up from the first one
			, tpts=outIntEx$tpts
			, labeledSF=outIntEx$labeledSF
			, totalSF=outIntEx$totalSF
			, tL=outIntEx$tL
			)
	} else if( length(intExGenes)>0 ) {
		out <- outIntEx
	} else {
		out <- outOnlyEx
	}

	## if replicates are available at time zero, compute rate variances
	t0ix <- originalTpts==originalTpts[1]
	nRepT0 <- length(which(t0ix))
	evaluateRateVarAtT0 <- nRepT0>1 # & !simulatedData
	if( evaluateRateVarAtT0 ) {

		message('Estimating rate variances at time zero...')

		a <- matrix(NA, ncol=nRepT0, nrow=length(out$geneNames))
		rownames(a) <- out$geneNames
		p <- t <- a
		a[rownames(rpkms_4su_exons),] <- rpkms_4su_exons[,t0ix]/out$tL*out$labeledSF[1]
		t[rownames(rpkms_total_exons),] <- rpkms_total_exons[,t0ix]*out$totalSF[1]
		p[rownames(rpkms_total_introns),] <- rpkms_total_introns[,t0ix]*out$totalSF[1]
		mean_a <- apply(a, 1, mean, na.rm=TRUE)
		mean_t <- apply(t, 1, mean, na.rm=TRUE)
		mean_p <- apply(p, 1, mean, na.rm=TRUE)
		mean_1_over_p <- apply(1/p, 1, mean, na.rm=TRUE)
		mean_t_minus_p <- apply(t-p, 1, mean, na.rm=TRUE)
		mean_1_over_t <- apply(1/t, 1, mean, na.rm=TRUE)
		mean_1_over_t_minus_p <- apply(1/(t-p), 1, mean, na.rm=TRUE)

		matCov <- function(x, y)
			sapply(1:nrow(x), function(i) 
				tryCatch(cov(x[i,], y[i,], use="complete.obs"), error=function(e) NA))	

		var_a <- apply(a, 1, stats::var, na.rm=TRUE)
		var_t <- apply(t, 1, stats::var, na.rm=TRUE)
		var_p <- apply(p, 1, stats::var, na.rm=TRUE)
		var_t_minus_p <- var_t + var_p - 2*matCov(t, p)
		var_1_over_p <- apply(1/p, 1, stats::var, na.rm=TRUE)
		var_c <- var_a_over_p <- matCov(a^2,1/p^2) + ( var_a + mean_a^2 )*( var_1_over_p + mean_1_over_p^2 ) -
			( matCov(a, 1/p) + mean_a*mean_1_over_p )^2
		var_1_over_t <- apply(1/t, 1, stats::var, na.rm=TRUE)
		var_1_over_t_minus_p <- apply(1/(t-p), 1, stats::var, na.rm=TRUE)
		var_a_over_t_minus_p <- matCov(a^2, 1/(t-p)^2) + ( var_a + mean_a^2 )*( var_1_over_t_minus_p + mean_1_over_t_minus_p^2 ) -
			( matCov(a, 1/(t-p)) + mean_a*mean_1_over_t_minus_p )^2
		var_a_over_t <- matCov(a^2, 1/t^2) + ( var_a + mean_a^2 )*( var_1_over_t + mean_1_over_t^2 ) -
			( matCov(a, 1/t) + mean_a*mean_1_over_t )^2
		var_b <- ifelse(is.na(mean_p), var_a_over_t, var_a_over_t_minus_p)
		# mask (non-sensed) negative variances
		var_b[var_b<0] <- NaN
		var_c[var_c<0] <- NaN

	}

	## make an "ExpressionSet" object containing all the information
	nTpts <- length(tpts)
	exprData <- cbind(out$concentrations$total, out$concentrations$preMRNA
		, out$rates$alpha, out$rates$beta, out$rates$gamma)
	pData <- data.frame(
		feature=c(
			rep('total',nTpts)
			, rep('preMRNA',nTpts)
			, rep('synthesis',nTpts)
			, rep('degradation',nTpts)
			, rep('processing',nTpts)
			)
		, time=rep(tpts, 5))
	colnames(exprData) <- paste(pData$feature, 
		signif(pData$time,2), sep='_')
	rownames(pData) <- colnames(exprData)
	phenoData <- new('AnnotatedDataFrame', data=pData)
	fData <- data.frame(
		total=out$concentrations$total_var
		, preMRNA=out$concentrations$preMRNA_var
		, synthesis=out$rates$alpha_var
		, degradation=1
		, processing=1
		, synthesis_t0=if( evaluateRateVarAtT0 ) var_a else NA
		, degradation_t0=if( evaluateRateVarAtT0 ) var_b else NA
		, processing_t0=if( evaluateRateVarAtT0 ) var_c else NA
		, nRepT0=if( evaluateRateVarAtT0 ) nRepT0 else NA
		)
	rownames(fData) <- out$geneNames
	## adjust variance of "gamma" of "onlyExGenes", assigning NA
	if( length(onlyExGenes)>0 ) fData[onlyExGenes,]$processing <- NA
	featureData <- new('AnnotatedDataFrame', data=fData)
	ratesFirstGuess <- ExpressionSet(
		assayData=exprData
		, phenoData=phenoData
		, featureData=featureData
		)

	if( is.null(out$totalSF) ) out$totalSF <- numeric(0)
	if( is.null(out$labeledSF) ) out$labeledSF <- numeric(0)
	if( is.null(out$tL) ) out$tL <- numeric(0)

	## update the object and return it
	object <- new('INSPEcT')
	object@tpts <- tpts
	object@totalSF <- out$totalSF
	object@labeledSF <- out$labeledSF
	object@tL <- out$tL	
	object@ratesFirstGuess <- ratesFirstGuess
	object@precision <- out$ratesEstimPrec

	if( is.null(rpkms_4su_introns) | is.null(rpkms_total_introns) )
		object@model@simple <- TRUE

	return(object)

}
