# Supplementary material for: Integrative analysis of RNA polymerase II and transcriptional dynamics upon MYC activation
Source: Genome Res. 2017 Oct;27(10):1658–64. doi: 10.1101/gr.226035.117 (PMC5630029; doi:10.1101/gr.226035.117)
Supplement: Supplemental Material [file supp_gr.226035.117_Supplemental_Code.zip › dePretis2017_GR_code/primary_data_analysis/make_halfresponse_times.R]

####################################################################
##### DEPENDS ON THE PREVIOUS EXECUTION OF THE FOLLOWING SCRIPTS:
##### - gather_and_filter.R
##### - make_INSPEcT_smoothrates_combine.R
####################################################################

source('00_library_of_functions.R')

library(INSPEcT)
load(file.path('..','data','allfeatures.rds'))
load(file.path('..','data','filteredk1k2var.rds'))
load(file.path('..','data','3T9MycER_INSPEcTdataset.RData'))

mycerIdsk1k2 <- mycerIds[filteredk1k2var]

# ( these processes may take several minutes... )
mycerIdsk1k2T0k2 <- forceT0K2(mycerIdsk1k2)
hr <- halfResponses(mycerIdsk1k2)
hrT0k2 <- halfResponses(mycerIdsk1k2T0k2)
# ( end )

save(mycerIdsk1k2T0k2, hr, hrT0k2, 
	file=file.path('..','data','halfResponses.RData'))
