# Supplementary material for: Integrative analysis of RNA polymerase II and transcriptional dynamics upon MYC activation
Source: Genome Res. 2017 Oct;27(10):1658–64. doi: 10.1101/gr.226035.117 (PMC5630029; doi:10.1101/gr.226035.117)
Supplement: Supplemental Material [file supp_gr.226035.117_Supplemental_Code.zip › dePretis2017_GR_code/primary_data_analysis/make_INSPEcT_smoothrates.R]

####################################################################
##### DEPENDS ON THE PREVIOUS EXECUTION OF THE FOLLOWING SCRIPTS:
##### - make_RNAseq.R
####################################################################

i <- as.numeric(commandArgs(trailingOnly=TRUE)[1])

library(devtools)
load_all('INSPEcT')

load(file=file.path('..','data',paste0('mycerIds_group_',i,'.RData')))
try(mycerIds_group <- modelRates(mycerIds_group, seed = 1))

warnings()

save(mycerIds_group, 
	file=file.path('..','data',paste0('mycerIds_group_',i,'.RData')))
