# Supplementary material for: Integrative analysis of RNA polymerase II and transcriptional dynamics upon MYC activation
Source: Genome Res. 2017 Oct;27(10):1658–64. doi: 10.1101/gr.226035.117 (PMC5630029; doi:10.1101/gr.226035.117)
Supplement: Supplemental Material [file supp_gr.226035.117_Supplemental_Code.zip › dePretis2017_GR_code/primary_data_analysis/make_INSPEcT_smoothrates.sh]

#!/bin/bash
#$ -S /bin/sh
#$ -cwd
#$ -l h_stack=128m
#$ -l h_vmem=20g
#$ -t 1-20
#$ -tc 10

seed=$SGE_TASK_ID

/data/BA/tools/R-3.3.0/bin/R CMD BATCH --no-save --no-restore "--args $seed" \
make_INSPEcT_smoothrates.R logs/make_INSPEcT_smoothrates_$seed.Rout
