# Supplementary material for: Integrative analysis of RNA polymerase II and transcriptional dynamics upon MYC activation
Source: Genome Res. 2017 Oct;27(10):1658–64. doi: 10.1101/gr.226035.117 (PMC5630029; doi:10.1101/gr.226035.117)
Supplement: Supplemental Material [file supp_gr.226035.117_Supplemental_Code.zip › dePretis2017_GR_code/tables/regulated_genes_features.xls]

EntrezID	GeneSymbol	mycTSSshare_0	mycTSSshare_0.17	mycTSSshare_0.33	mycTSSshare_0.5	mycTSSshare_2	mycTSSshare_4	polTSS_0	polTSS_0.17	polTSS_0.33	polTSS_0.5	polTSS_2	polTSS_4	polGB_0	polGB_0.17	polGB_0.33	polGB_0.5	polGB_2	polGB_4	polTES_0	polTES_0.17	polTES_0.33	polTES_0.5	polTES_2	polTES_4	mature_0	mature_0.17	mature_0.33	mature_0.5	mature_1	mature_1.5	mature_2	mature_4	mature_8	mature_12	mature_16	preMRNA_0	preMRNA_0.17	preMRNA_0.33	preMRNA_0.5	preMRNA_1	preMRNA_1.5	preMRNA_2	preMRNA_4	preMRNA_8	preMRNA_12	preMRNA_16	synthesis_0	synthesis_0.17
100017	Ldlrap1	1.66927488916262	1.44460819547175	1.34931801188529	1.57141290775204	1.53130157365718	1.42198697146101	3.40236019353252	2.41654284548824	2.55340401482476	2.38156661914958	2.22623274120034	2.77304099891181	0.3582571568969	0.383448512399294	0.316721324450828	0.360655606484004	0.230953825286774	0.292174449616183	0.302162908181835	0.487896032990148	0.496883484353858	0.202275796231929	0.416504585854784	0.240889954611965	4.97205931359202	4.97205931356561	4.97205930709009	4.97205885691948	4.95563780740506	4.58064244638588	4.27240551257817	3.90988282145485	3.33846590047002	3.08545880388967	3.08231096955812	0.32690386510533	0.326903865102384	0.326903863087567	0.326903181105094	0.312084403823478	0.25491976204625	0.254335219885415	0.25432782393472	0.205053744855576	0.202655506571603	0.20265415507408	5.65117134087768	5.65117134066201
100037258	Dnajc3	2.41053991469906	1.52134823057511	1.85447997488302	1.80938696545797	1.5922506992092	1.4564532857704	8.18173388229207	7.17313330109318	3.87370502766911	6.27931678409066	5.12464615787876	5.26876662868487	0.819189512246599	0.75244705343275	0.754571981853639	0.696069341363609	0.913529434764411	1.00767142667202	1.25441615634676	1.13037854884265	1.09855561465657	0.986459985761453	1.34047242679676	1.56340785323699	30.8015580390053	30.7721127764819	30.3428179331921	29.8627736471925	28.76973964109	28.0565952906972	27.5328372448865	25.1430476693098	24.5100087280683	24.4894808185894	24.4888286808111	0.465999996596828	0.44745146319303	0.405085660054178	0.404381083741068	0.404368159146852	0.404151683412702	0.396669211467732	0.37050166623349	0.370494045166523	0.370493775653382	0.370493775025267	26.4111366747075	24.8692357455793
100038538	Gm10767	1.60196150272238	1.30167656452799	1.00957838397079	1.27502869321603	0.845215823291989	1.11588374779106	9.82873452430298	8.19173216544746	8.76994287330429	7.29650898944129	7.64390203396592	7.95046201850759	0.903387061899691	0.895206229940185	0.575496253667359	0.815560006616744	0.705853083804611	0.820722025949963	0.938994797722599	0.983407482977233	0.82020244388212	0.940895203979613	0.872131337844143	1.01624976452566	0.26403997345135	0.264039973089575	0.264039921879421	0.264039801431538	0.263830135958788	0.242118700007044	0.232516889817179	0.280752875266346	0.271790703437248	0.280759992015102	0.280761026294647	0.55460880398007	0.554608803897048	0.554608793862867	0.554608415771245	0.553842577270778	0.492878718643936	0.503131638900723	0.550733600019416	0.664961467084281	0.75225213620606	0.752258931299281	4.28855567985274	4.28855567830938
100039864	Snhg12	8.68330471808567	5.7428363971337	5.65006099905611	5.6268206494964	5.65154291858613	5.50414050378591	36.2574837980393	33.4523730000653	24.9196689959062	31.4951185826431	33.7737471776157	34.0101368502777	16.3663402002663	14.589925843208	12.1556552139223	13.7824944629303	12.8643417911168	15.835008948726	14.0625655055528	13.8718818198765	11.4571293536761	11.8347612378003	14.5141084298779	15.3415776285072	44.3359627917819	44.2748332153986	43.773433915632	42.5515556134371	37.5485801521244	36.2131153491096	35.9654938708975	40.5627577298445	48.9149569415205	50.1296849527967	50.3114396922078	16.9553408198699	16.774505470838	16.0508746276464	15.1109689639951	15.3802924940499	15.3529476094534	15.4451221896755	15.8250691980613	16.3904661997169	16.7183032107566	16.7703039671341	127.379218177051	123.429470310643
100039968	Tmem35b	0.302136850544863	0.282565057871836	0.309514050102563	0.213451747991361	0.16906864141849	0.183071857123411	0.625365331940338	0.136587539178373	0.144298039753291	0.316078081596721	0.0802378492075981	0.740504008799338	1.9588347227873	1.61145397327396	1.56839680188531	1.49209045935296	1.37086909207441	1.33986311805403	0.234234522465284	0.209635051879054	0.223509023255785	0.19871910434014	0.224473135547284	0.227250751743967	1.06691247959874	1.06657718168641	1.056483374748	1.04760702815043	0.982346915250497	1.01683435227859	1.05325938364803	0.810988429036866	0.713362390745646	0.713350637493802	0.713350703403287	0.315361292245366	0.313533457387195	0.280571644333955	0.238499793522914	0.241949953129184	0.267381920671079	0.270055558968097	0.270281547506793	0.270281640639445	0.270281643554631	0.270281641334074	1.87894011487815	1.81816387617167
100040617	Gm12603	1.81319662340486	1.95053407593396	1.67190164523403	1.7666917931606	1.92019929717121	2.24555525717954	4.99620631707359	5.61483978276506	6.51495139018821	7.79203886316141	4.55062526920925	3.83464247871238	1.36358652110894	1.51537147585848	1.46023918520253	1.68459050788818	1.10963693888267	1.07539982849781	0.698294969926226	0.540822614486007	0.451226756686701	0.491548683357574	0.277359577944142	0.399554633841692	20.2545518329107	20.1665713666072	20.0128888345031	19.842234944987	19.4517360781522	19.299533317764	19.3392677777985	20.7720271018376	25.14918940933	27.3521807030004	28.1992207622777	0.819074678224067	0.838331286046628	0.835733310565639	0.832104877181649	0.830157002547937	0.834075683574912	0.841082940693519	0.880852305414359	0.875820241551975	0.820825793525059	0.789988615896816	29.8823637346459	28.9939932619061
100040736	Foxd2os	1.36409374914357	0.934717251065825	0.793925288355287	0.96343109968703	0.961154759603468	1.12522339916948	4.16346266980664	3.51585795626249	3.06465096819067	2.57008229883184	2.50559041172286	1.85977548053596	0.392597035752976	0.438998645396468	0.183666461128419	0.269876930123017	0.278650090723874	0.292088797419783	0.325045493491572	0.188566405899662	0.156720499858171	0.21527307233687	0.180569012046573	0.231795218200453	1.78715716535956	1.78124941869666	1.7504875922034	1.69349523576709	1.50545620320838	1.40835342662413	1.37149761937736	1.3499013757372	1.35066064555475	1.3571225386671	1.37064835714802	0.287021155057871	0.280590127197612	0.265682668020826	0.249690047819394	0.225364283526989	0.219565201090052	0.21785937478996	0.216726848903405	0.216971235823494	0.218092522177819	0.220381535697081	5.07309257040651	4.88915581000687
100042970	NA	6.28541401000755	5.18005715374435	4.91776212837102	5.2595768987525	4.73165511246071	5.04444693941483	6.42024218381191	4.61632019808824	4.89623223909657	4.79239169347978	4.71660073483143	4.1786502879412	0.6315626194168	0.513628337362699	0.409521913199061	0.436444064317368	0.48589950378339	0.471928673699122	0.412071479189658	0.277812083229758	0.302788826867151	0.236418729519274	0.242250283801621	0.223161215509673	5.68536143603587	5.63311185467949	5.42778581846186	5.14702415528111	4.54914961184356	4.34815410231624	4.29118383876485	4.27650347341065	4.39151060929308	4.71627100428973	5.24897045096023	0.676751414364006	0.642342693975005	0.588935715105121	0.551806012748722	0.516365984765154	0.510295058860355	0.508756254669944	0.509391857799736	0.524623644460601	0.565387149829819	0.630229985118445	18.7195937175377	17.4494305675984
100043424	Gm14005	3.85602240708703	3.43845453207226	3.84743514588394	3.56249764713296	3.74518406911487	3.46811478634205	7.22500666851204	7.95084353161141	11.5556716857693	11.1442479944697	4.67719448591988	4.393130181175	0.420476344944653	0.665697946976576	0.768227971022742	0.758165215324436	0.191855821053664	0.203269689524653	0.336052159757161	0.516667858388201	0.399494953192549	0.265570283417178	0.0391795873920893	0.158567574535226	2.64894067598904	2.64954877915776	2.65094089084683	2.65272842778723	2.63708017360919	2.43408345799847	2.18871920749465	2.04035683160284	1.66753241762051	1.33417735022867	1.31101449632852	0.527457855964978	0.526741497982998	0.524706010783295	0.521154379382406	0.490837199012839	0.408441918805737	0.37007536328431	0.341856922625939	0.2361057510301	0.172673708441082	0.157655321063345	7.68975777500136	7.68972597074629
100090	Zbtb48	2.38203806307347	2.63796106723157	2.66990548905184	2.38169155351677	2.83226204074897	2.77221360081916	7.73917620944431	8.16338537746318	11.3193178996438	10.5340220738571	8.1709318978405	8.8685697268779	0.86286520897622	1.54648035115701	2.03973305087817	1.85494897546229	1.61504962533318	1.54865862724875	1.99831338338555	3.63616686002779	4.55667497984724	4.66023846084669	3.74967270522486	3.43452861553952	3.44253064242757	3.44640055975053	3.57443057924502	3.81962861431962	4.1747524066102	3.93383831388052	3.81413215165662	3.7619000330227	3.76148554688543	3.76148556471986	3.76148556635122	0.93524570480142	0.952012167799661	1.12287678658016	1.19826147039349	1.10675369517097	1.02464576081704	1.02196810396362	1.02189747642107	1.02189743144703	1.02189743104705	1.02189743103614	8.34252073052082	9.01678809378778
100121	Tdrd7	1.15114030659882	0.940769522875525	1.13097505057572	0.499560784527284	1.10488042862041	0.911568846729249	2.12898651155097	1.42996542754364	1.45282906718862	1.24753895961587	0.657848474790543	0.258411650581831	0.202487383725988	0.199120193550902	0.193795301571805	0.164815784410567	0.155787915803484	0.177441092392133	0.288338095218988	0.266380062194758	0.256569826501889	0.156534884570499	0.206751356394732	0.1491458314315	5.88329991911863	5.8816473281455	5.87287092004349	5.85184004774331	5.68882099891754	5.41655928592083	5.13352929246366	4.38659198492287	3.68838395677199	3.45060235351863	3.37619431936837	0.178553967755638	0.177820408852658	0.176013490871001	0.17308176216605	0.160334597748828	0.149066074023489	0.141774757274795	0.126232866367445	0.109253277175078	0.103916397077192	0.10218571503166	6.79202126812047	6.75657160329786
100129	Gpr153	1.64763880895103	1.65608061368333	1.86033204641572	1.92702098246817	1.35257739648573	1.78231382957355	1.2183797516451	1.86929612569577	1.22385404760485	1.13075286764247	1.05923930469327	1.06714694819024	0.329194448172729	0.486406540738003	0.431517369742006	0.278277990870328	0.259228827617922	0.231268710960054	0.679658050749684	0.877607518012057	0.680185839954254	0.306673429872911	0.691239882898386	0.376503390562477	1.2713017799495	1.27130170704868	1.27130163400177	1.27130160549448	1.27123372337359	1.25756890628358	1.16102208294443	0.87446457868324	0.43059245067821	0.423604946418931	0.423525996455358	0.172268605658518	0.17226865739279	0.172268709230738	0.172268651836953	0.172156177791443	0.158052196848892	0.130841835054616	0.088032709750933	0.0573920919296183	0.0573899981015931	0.0573899992587924	1.42396661631371	1.42396661624885
100163	Pafah2	3.24982478896	2.06873067331827	2.01122857655283	1.59357034762392	1.91809464679382	2.077900361776	2.32656934155955	2.31863130915857	1.59486945930226	1.08477300327072	1.39037606638929	1.5983810319039	0.322426095547889	0.243968740326743	0.202023115160318	0.0968585206448679	0.198372680821886	0.151679582657292	0.469779974798402	0.249798245388722	0.258988708332294	0.201686470667102	0.160948817378446	0.174057872136497	6.58438746514137	6.53962229200467	6.48245997513234	6.4277114225841	5.93551951643575	5.35127392039716	4.95814628999839	4.33775391567116	4.19689240425698	4.19178457175563	4.19159525290498	0.146947026107312	0.136207275992764	0.135934106694436	0.133687466892816	0.095754081704989	0.0935999416956803	0.0935489755540327	0.093545771803278	0.0935458213199606	0.0935457073796807	0.0935457073802244	5.45596957604218	5.05292607431055
100169	Phactr4	6.03676434453252	5.34393145989154	5.34500064984649	4.96645376410626	4.95760563517516	5.08379470033525	14.9282403162111	12.3196951741561	12.3707760270639	12.3730557429789	10.0404380668611	11.9387457130503	0.717890029993437	0.779741231425234	0.656897111441112	0.648197024590828	0.531374387317488	0.591442399856724	11.9895918814256	10.4579539528246	8.24034453083405	9.89736889341421	10.55691741403	10.7627483655272	6.19804170600616	6.19569947252068	6.17796925953769	6.11943139120031	5.58727521477636	5.06421719538939	4.84048938258858	4.72495899092476	4.73726938939849	4.82257571514626	5.0668746039729	0.416379075892853	0.415429880225008	0.411188023717406	0.400784286241055	0.349788728189216	0.32650891108957	0.320297772820592	0.317333755608163	0.318429161711113	0.32469545957901	0.342101732016481	21.4959227295805	21.4343372757113
100177	Zmym6	5.97332348232512	4.45990686310346	4.34837838210079	4.85747572551701	4.14990959572116	4.68131695977293	7.82194690187165	6.23641102781177	6.50881232372844	7.59017641800796	6.96708896383814	6.40054582324863	0.215965512428998	0.171210952300264	0.125155814088668	0.139088757448724	0.189423035566524	0.206947593713777	1.73544568868582	1.3326423322334	1.30869980430316	1.26541953779923	1.13345791814294	1.19951698525632	3.34461277565765	3.31738182447331	3.24102959747461	3.1506681322862	2.92666776673295	2.80602328891303	2.75530083421751	2.80061150485673	3.09306845162272	3.38606346701724	3.63549564355151	0.254984436469998	0.238893111382306	0.226009072506492	0.218579869498835	0.209600427998817	0.207582160808215	0.207866138363741	0.215901571137721	0.238879843262031	0.260878076466536	0.279415417025008	6.37394710568199	5.87149942977938
100182	Akna	2.50001735038108	2.43798138924578	2.9845470151137	2.43706615887473	2.48605730277402	2.22100774078389	2.11480692803245	2.61492517836158	3.03004873674596	3.33606308222922	3.05203952836563	2.139898419096	0.488149119142001	0.425255475019278	0.45857313492877	0.424899863695519	0.545983602942066	0.409441886295247	0.593833275635544	0.432770416817169	0.530463483987531	0.463651714260056	0.67248262902832	0.567579250588406	0.673367916135344	0.64089851880921	0.636230848281157	0.662572451732806	0.772208841556945	0.847707448135158	0.89117397290715	0.949367801311263	0.968501989179018	0.972701848594328	0.974320253623199	0.127524709807785	0.127524709807785	0.127524709807785	0.127524709807785	0.127524709807785	0.127524709807785	0.127524709807785	0.127524709807785	0.127524709807785	0.127524709807785	0.127524709807785	3.20280856255365	3.20280856255365
100201	Tmem64	2.25660413296789	2.31986596918135	2.90956922044717	3.1061227580926	2.8523800726712	2.63820881502616	5.97649887535183	6.77799853505322	6.6595823932639	7.68897778848404	6.42606292306644	8.40481405477018	0.312738502377837	0.502354439124548	0.611339078905235	0.788368592298918	0.775727833507629	0.77666429700083	0.56623887163181	0.542558853445355	0.907205850433263	1.00025401607388	1.25538344553005	1.15358057458864	12.6553977307846	12.6518387906056	13.1246422564939	14.0662377913643	17.0999076656808	19.5941835389003	21.9319709325891	28.5364939333641	31.0331101319133	31.1734426940319	31.1815854969432	0.252735232687589	0.381123242125209	0.54536563562183	0.636183415676461	0.687176839636755	0.688747660146557	0.66250677534993	0.684895222128913	0.689259912162539	0.689402258088673	0.689418881324576	9.62216156476286	11.6350380156242
100206	Adprhl2	4.15218304131913	5.09584621639039	5.38710862758814	5.54763740139715	5.64610464602616	5.69395951314734	11.2809792716115	13.1006546264744	15.8331158425728	15.9893811605971	12.8211816895184	12.8057712009996	2.08640926646434	2.10361181592879	2.21459495658232	2.27203596966546	2.54408927550963	2.63729773630129	1.70889634172123	1.23198855406521	1.33509996606188	1.34028053525861	1.74875092590129	1.70974982598021	9.22565737204375	9.22565735709389	9.22565711562753	9.22565605369365	9.22456899407286	9.0281519550005	9.22468546600891	11.5845480975311	12.354401478107	12.3864803630576	12.3878277274109	0.722468881030127	0.722468881903612	0.722468844688065	0.722467091256812	0.722484710150747	0.903007268432416	0.827654150067984	0.802177499792926	0.802642524376725	0.80264286735303	0.80264287072103	7.34124969916228	7.34124962807226
100213	Rusc2	4.01428942568242	3.76861007879045	4.12998904027067	3.76084363384237	4.00425078497046	3.48065260277873	6.30151155830289	5.98826957680868	5.56160770076438	5.58304430448545	4.9305643673085	4.31424187970453	1.08494485529812	1.28393649608177	1.45540821709369	1.27107668953034	0.941971746076335	0.848560827553581	1.31123581108853	1.10947738237422	1.47942066124909	1.15068260158828	1.1269562504455	1.26943142605745	4.07531365228779	4.07531364939615	4.07531364069805	4.0753136412756	4.07509080005472	3.94272511510725	3.48848753350629	3.19105622927564	2.90263538567137	2.38951644394984	2.38830720404906	0.499208383856891	0.499208385936764	0.499208392193063	0.499208382407049	0.498966463105556	0.429806276148394	0.390779233343051	0.390328007154012	0.33261060884285	0.292585812122243	0.292557097727238	8.53566338101181	8.53566338101045
100216455	Gm14124	0.825013838333132	0.586020062544796	0.466020786508831	0.452579701561347	0.212021055713782	0.601999637827937	0.568725178523501	0.883887112317011	0.428223429945583	0.413706396972405	0.332258733863712	0.761243480505672	0.0755524351634621	0.165703167132608	0.12110433017312	0.0527133943105868	0.127066126273713	0.127193754029575	0.313368342432104	0.333702998797747	0.294138271959929	0.230522268856877	0.267146533309764	0.337120282801447	4.35925495885467	4.34312230665649	3.59659155399512	3.48116474710185	3.59293660538803	3.6672176964	3.70316608653927	3.73496107715439	3.73679252267124	3.73679723376553	3.7367973693194	0.315308138029119	0.292943845917464	0.231148440256939	0.232061326654018	0.246771741253719	0.246817261739081	0.246817623695118	0.246817559716153	0.246817140038853	0.246817549108769	0.246817549101666	6.9417491059442	5.91761511944767
100226	Stx12	4.42083423362118	3.74230762565947	3.70553461158419	4.18184201046938	3.9653433282979	3.79715522887782	11.8983750301075	10.2897568694153	11.4502338775455	11.3064066612036	9.15356506772293	9.54343657871911	0.560151260927587	0.534001661700289	0.451429297055507	0.471805724527746	0.424921903066744	0.491035460452604	0.927518364786776	0.982869393817791	0.874470141147094	0.734872084396628	0.677046930270209	0.636606057544627	22.2951803638697	22.2859049220096	21.7788661577583	21.1964292925669	19.9725992118303	19.1439601878687	17.8205461841304	16.0258700614862	15.8075517845669	15.804939020049	15.8048930797102	0.571389472924336	0.558467548648461	0.469935802343193	0.469370682034003	0.469350652372939	0.437040984659068	0.405208833820646	0.405053931951276	0.405053953369176	0.405053953193516	0.405053955446696	24.6474242472006	23.4261063517538
100273	Osbpl9	3.38056545353017	2.524156778887	2.7163689548286	2.22917112149613	2.68858635001085	2.27198562158298	7.51891226369665	5.86571788033542	6.34939303524095	5.15983534333587	3.62746728190872	4.1422840494094	0.520561366065551	0.471240679023728	0.492438428025726	0.483281995917821	0.445237918771853	0.413817981783727	1.9225782814617	1.8519768278786	2.01181146628127	1.90335504492892	1.6952458994025	1.65658072222209	25.0501379412404	25.0217822079305	24.9294801941984	24.8782722142659	25.3955911733907	25.0326864019465	24.4329114862342	22.0488542806821	20.6603080772983	21.2084587249384	22.0950176632204	0.298461783414595	0.293186112809613	0.287051921743164	0.28089901074728	0.264075012024868	0.250735410206701	0.240674854263017	0.221108657175569	0.218605004542469	0.22702713262148	0.236637055744998	22.146762681236	21.7192309178082
100317	AU040320	4.67364223296925	5.13973539301494	4.91120628922704	5.22756211017629	4.64368611382309	4.86130602043366	12.2950446869668	12.9807583350362	12.9154020805063	13.5550728590912	10.3734011183712	11.3714182695708	0.392536495949138	0.315495721989457	0.358600500722814	0.279226098965944	0.285749601074868	0.273132678562784	0.54923394720853	0.394708313301273	0.422589359859302	0.402228144364242	0.363540855005766	0.523243936384988	4.24577491071719	4.2455559567038	4.24024322963312	4.20006907629548	3.80057642535293	3.5132324473889	3.36721020209413	3.23182022210122	3.22928330948381	3.31956066921398	3.45142412125438	0.0910914038228066	0.091005217247565	0.0896571323408055	0.0832221310482722	0.0697583517871586	0.0691926111319497	0.0691564955173951	0.0691516705086225	0.0693728908421939	0.0718309733320082	0.074333956873798	5.96415528257606	5.95669908746984
100340	Smpdl3b	2.35500335186936	3.26333396582168	3.37611261231441	3.96751373149901	3.18630346032395	3.68251664418265	1.66300226605966	2.68902123717067	3.30487818149839	3.69157312208477	4.10138519555552	4.18645718135065	0.0515414156498908	0.14339219405959	0.206555763697197	0.258604639428403	0.417457165020768	0.429094549145055	1.12290554427816	1.42891681175714	1.94708400485424	2.38458389244386	2.93577546227424	2.71232601825541	5.22750147901988	5.23497925167679	5.28215161011399	5.3777278440872	5.94124363379143	6.85369752828428	8.02864271910032	13.8864810290602	24.1339061717495	30.4443035465222	34.412834392645	0.0728819604247401	0.0870039328693959	0.107277496583263	0.125977638123569	0.170783838413134	0.207729600633578	0.237754068774458	0.29629482358085	0.356019445607469	0.40611718038901	0.442868646935497	3.00251236241253	3.27136981351878
100342	Fam46b	2.94987616898103	2.05437485439384	1.92455898178907	2.07842879006813	1.93875984449836	2.0885469981967	3.87996541925573	2.81931705252944	2.8408599738003	2.3245330933841	2.97186510028627	3.02526493404435	0.887042746507253	0.782793542966739	0.387973321052885	0.548313207087073	0.54992439378531	0.596434783189835	0.699292900906552	0.655184815324884	0.563221543639266	0.321135243319274	0.383161489346272	0.648595488977731	3.82768641360073	3.80287402403317	3.72878891234442	3.63590017704681	3.34714027188046	3.07716777466011	2.83136611442787	2.13460300564995	1.67606699351598	1.58046893706394	1.55028788434964	0.224509411655268	0.200629245763023	0.183088187064507	0.173965927757599	0.158087481430393	0.145341677733602	0.134434994268547	0.109060195061489	0.09527099120618	0.0918899209301249	0.0906137794397613	3.30133114143428	2.80324598163128
100383	Bsdc1	1.7923313396192	1.00368836948943	0.928963396948396	0.74317174693757	1.20556420196176	0.786927345212171	1.71837661782613	1.93496219313358	2.13830156480229	1.27354985994735	1.33088736922471	1.63830105495258	0.332804489563136	0.217940651620862	0.230830377993454	0.249071536196267	0.164740107112591	0.238653965688003	0.685201365300253	0.366563118624321	0.396050938669529	0.491595200353039	0.31271826006974	0.353494612000524	7.13895432237637	7.13661915250678	7.14227304484159	7.11936573511094	6.92311879356986	6.58869946521221	6.18824246275167	5.0569455824939	4.61893524477797	4.8354433207095	5.24312003862523	0.185794920033849	0.184511591290174	0.163710176147917	0.153894550380482	0.140710507424611	0.128054794435865	0.132534275588647	0.130820886083777	0.130251625324482	0.13869758134699	0.151275917523433	5.99263015060018	5.94180408726811
100434	Slc44a1	1.40928227656809	0.937306098593148	0.83834124673071	0.978367286120045	0.983429534457758	0.993220749816666	1.24331230651155	0.821060206493024	0.637205281672382	0.903664101684088	0.944859072523349	1.3020938212342	0.179889277463215	0.153963328279623	0.139691200116461	0.137456815216898	0.173766407563961	0.160061567856273	0.0391795873920893	0.0391795873920893	0.0391795873920893	0.0391795873920893	0.0391795873920893	0.0391795873920893	11.731472374204	11.7311845008688	11.7276895218303	11.7099703188671	11.4154210205536	10.952141016765	10.5758318144507	9.83494335663035	8.56381936235919	7.62485571077147	7.43479540064377	0.097270837066199	0.0972006398228774	0.0966904760992545	0.0948708993433945	0.0839223363752905	0.080651997760425	0.0801104106848728	0.0789462325523343	0.0664815966207639	0.0620205575831347	0.0614459669887732	8.2634617494271	8.25638081383353
100465	Mob3c	2.11700348153261	2.4836232003402	2.47809252431891	2.26512732058448	2.4593232774278	2.11598055446211	4.19987010732325	5.88949922560299	7.49346921849111	8.41959474082855	6.33635494801459	5.2742294039539	0.462324173095035	0.682396079639046	0.941879983610201	0.937894970316313	0.797721500700653	0.695909218141387	1.64477309306755	2.29614038428878	2.86794388348652	2.58224634349945	2.84915122330447	2.36919555861955	1.92451926853604	1.86375366556117	1.91862996963583	2.19562033887764	2.72648627080667	2.85792666269497	2.90341617993568	2.78505151043475	2.29884290013126	2.29879497989784	2.29879511765414	0.342781284640101	0.421169819005417	0.527251929205403	0.645056019495461	0.665130562831271	0.659321129080706	0.626643411833548	0.518982058472819	0.447124158757507	0.447121316291918	0.447121285135295	5.67166199299918	5.69340574326154
100494	Zfand2a	0.896925797176306	1.15383667084189	1.05999955730232	0.956748597021969	1.15473577643916	0.993569646838676	5.40376227737098	6.10903549731148	6.63526495046691	7.64487426703034	6.51304819443277	6.35440305608935	0.745169196526797	0.719670713040824	0.737159884939187	0.728702731072661	0.54346636311669	0.551720868167146	1.1350702878394	0.890423543142316	0.901875561291853	0.976049998152623	0.882863400699402	0.904753230826371	12.8071126251497	12.8071125718276	12.8071169666849	12.8074195374365	13.0151564037105	12.4823620343514	11.4913231685832	10.4465511746596	10.3715727073905	10.3763125983121	10.4445767481262	0.583389593261578	0.583389745047561	0.583404139914121	0.583773751831427	0.655533779205991	0.553569556590186	0.542432459237654	0.541886749570684	0.541886493657227	0.541886495861981	0.541886495852235	15.1088337907771	15.1088432368082
100502698	Rubcn	2.17972295959909	1.81733299429597	1.73901509738236	1.83705156475661	2.1721845273074	1.90162292035728	4.35988142442433	4.13487198564531	3.60425267901268	3.73548975900027	3.59791766759091	3.33640987404973	0.5446959381691	0.454690677202694	0.456495749043491	0.424908176822305	0.44346239452914	0.44754020713219	0.66207099843542	0.53610157033052	0.517521862254309	0.360417186688226	0.457023921976085	0.601453185109288	7.21962667105492	7.19910039074132	7.12670055924941	7.0138591527474	6.56856529775025	6.132494612332	5.78570512696272	5.17222497532158	5.22592358690408	5.57477279977864	5.97765524406721	0.23726272762768	0.227841391623785	0.216595223119691	0.206822820893616	0.187193748727179	0.177117993965495	0.171781134241781	0.166608093558988	0.173932558960704	0.186206012182946	0.199601463768632	7.69342469990292	7.31814234104052
100502841	Epg5	1.56772686218383	1.62582635445137	1.42979775714531	1.20478229795345	1.41450514564247	1.2008610369642	4.56922976382554	5.0331492402236	4.92150777733123	5.85212484106638	3.20672769939742	4.37259821600972	0.223882475885898	0.24590225833316	0.258913099386842	0.229610398848771	0.240534640365931	0.222983224204051	0.279413903389592	0.403682804088301	0.338152838527354	0.316898684271857	0.394000092382135	0.3815286998264	3.99055571527424	3.99055571354146	3.99055570832922	3.99055571234702	3.98834478213864	3.83375621348573	3.7363762685188	3.42694035164778	3.2745730011745	3.27448716317949	3.27448692498495	0.181019288184836	0.18101928971682	0.181019294325059	0.181019286883884	0.179827746335335	0.166680620327427	0.166651827559353	0.148953688408616	0.148537034953761	0.148537029498937	0.148537029313915	7.49814501612385	7.49814501612383
100503659	Cbarp	1.41734026882806	1.0153798901227	1.23529915875903	1.41473469614332	1.0002122283849	1.15301754931454	3.26838072660629	2.64326343328262	2.59063980610172	2.67558057975056	1.58130575458924	1.58439510482365	1.72156348110089	1.71760837700065	2.21491272890308	1.97146309514552	1.77208983335925	1.61878579117196	1.64872713762685	1.76197217065002	2.04920599161286	1.50779806181236	1.81516431352847	1.76599939657484	0.968862449601888	0.970170337264361	1.0134267209245	1.10371861219553	1.01301692595778	0.959425242832598	0.948622281720642	0.946039017337345	0.946035440646072	0.946035443874387	0.946035444102154	0.259729252267533	0.263306674607312	0.316706745798385	0.321176152226979	0.254832786089198	0.253632887209988	0.253611341098111	0.253609898106937	0.253609868577715	0.253609868584116	0.253609868584219	3.19624683785863	3.33653827544285
100504663	Atg14	0.668811219589085	0.540934245079703	0.632009801514183	0.598779715158745	0.48730814600695	0.496578288083171	3.06121789478876	1.71089917321194	2.05175448077197	1.29779021989877	2.11208453541128	1.81934159099789	0.257669059184407	0.23320926146132	0.187991249920498	0.175564445718625	0.189087741609944	0.171727966218066	0.487243600022484	0.392186539847158	0.515220388291716	0.370327528024741	0.537866806080197	0.192869771291245	1.81154729203614	1.81136795132243	1.80900339621529	1.79726585335732	1.76197450819273	1.71683486155752	1.73451235109341	1.77559154306293	1.77731332739734	1.78275557822578	2.28568937887167	0.179991609249606	0.179991609246692	0.179991606817005	0.179991266960281	0.176082601395883	0.167283585670451	0.166739411941913	0.166734814464265	0.166735488894142	0.167615043652163	0.192489281213752	4.41903453406936	4.41903453386263
100532	Rell1	2.18305549273058	1.41095658073827	1.58844077623113	1.52480139976683	1.60224183599126	1.76685376340604	4.58145397472361	3.1514924728337	3.5225465945088	2.66279937005979	2.55187477003869	2.92965676054478	0.176870289665338	0.165681280186795	0.160764990162788	0.135204496782647	0.116573921528784	0.140087342251019	0.397727966443045	0.477464719164419	0.471721539672555	0.305182842400294	0.207630484950727	0.263024165429586	3.4877356610974	3.48773564546703	3.48773109081844	3.47840093996152	3.20109156076559	3.01074209588811	2.76129355205128	2.54297836511609	2.53185682421448	2.53183148408105	2.53183079499385	0.0985020811404204	0.0985020911925718	0.0984975006904089	0.0926407783645228	0.0828600017311689	0.0738733368001986	0.0715070519280358	0.0715050071797293	0.0715050358830134	0.0715050356982664	0.0715050356679342	5.27399750097521	5.27399748590437
100604	Lrrc8c	1.68830201639487	1.49485787608381	1.4730450925416	2.0562650384089	1.5621633997455	1.91801896267718	3.62676889082774	3.03879768189544	3.94060205314341	3.06063174782259	1.55106121795582	2.96431837724656	0.434994102087538	0.58467064422751	0.593084701687246	0.529138234946116	0.323375910514131	0.400721970051764	0.41696369132315	0.77937796454004	0.60098291630458	0.434389837061552	0.392405497958204	0.470218791726085	13.6962386241512	13.6962386220416	13.6962385259763	13.6962384542659	13.6957962629472	13.6411708856972	13.2470531958116	12.6102601825266	11.3315197610003	8.98127372833933	8.93288912824723	0.454165366656473	0.454165368466878	0.454165451476191	0.45416528507034	0.454036930387362	0.443557268519455	0.419564540212349	0.416961479225079	0.347816273396239	0.29658738527762	0.296198403335024	20.4093664642293	20.4093664632096
100608	Noc4l	3.46415477740896	4.53112291494319	4.90597908091804	5.41926647571614	4.8429851073623	4.80988678936785	4.5217949480937	6.14563897941406	6.5453094706267	6.19894924518791	6.93269518277444	6.6864335561368	0.58355023917366	0.681524807568673	0.855996248704661	1.00531578367819	1.36438929855447	0.684695641275823	0.678447989877333	1.36672720975655	1.2873963916652	1.33320542346656	1.4304164309134	1.50196689107999	25.144726448379	24.9916624187106	25.1514165658581	25.1914331467267	26.8256779446077	28.3119212442965	29.3231162140149	31.2341661906914	35.2496214927679	35.4974925990204	35.453502302426	0.866764113685591	1.0346611662062	1.18112407479492	1.19681430114971	1.19772427994713	1.19773060600362	1.19772006202825	1.25584665155927	1.27222347891431	1.01576451618069	0.923607056095395	21.7359124427081	21.9403755323086
100609	Nsun5	3.08361028473741	2.94088774209055	3.08395646683551	3.60390359199135	3.32225086419361	2.89278216933959	5.98255431065597	7.23338808796449	7.95076098811577	7.99906819816506	7.33954197220598	6.13799998882652	1.83444135703516	2.03820133521448	2.21811039204605	2.33851753552285	2.79258081828092	2.59032858607633	2.4675837264359	2.83033264249201	3.47658489765828	3.30255055929665	3.75094216735072	3.85270132667865	13.0154610739998	12.9408872303612	12.5814909217763	11.5347014769158	13.0116640907661	14.4435166512641	15.3506942582777	17.3740347943706	20.7440573706245	20.8688760510656	20.8720761125514	1.22714353373558	1.30270904402814	1.40360584839148	1.54513512089076	1.60379925828124	1.60439384576977	1.60464034610908	1.71809213010348	1.73213091515749	1.73226845292895	1.73226987099059	12.8764386313254	12.9690271875733
100678	Psph	10.3862486165361	8.45280149675053	8.43440368248635	9.57605562371006	8.52672941230889	8.82320503219776	12.3178803774759	11.3223634595845	11.8210952132086	12.7440830462607	12.7885959860208	11.533640530929	0.785806235433413	0.898748165246308	0.842842713404352	0.808408722477873	0.97776396589593	1.04934959375653	0.905205645784884	1.14079284061727	0.784627057164964	0.517306433593429	0.784390848554922	0.929198269449444	21.3659074091107	21.3659074091107	21.3659074091107	21.3659074091109	21.3659074101859	21.3659074112546	21.3659099652545	21.5732140940076	26.7705582433173	27.1716788830153	28.4292406642987	0.223088345511577	0.223088345511577	0.223088345511577	0.223088345511412	0.223088344480398	0.223088345856161	0.223088453566938	0.238146882195475	0.283908813508942	0.284078118275797	0.314616614787558	15.280311040574	15.280311040574
100756	Usp30	1.00141326702879	0.492134514150823	0.821090832230286	0.853077989756162	0.929430538292891	0.870951994216536	0.784763789725751	1.20364636687224	0.67421626625377	1.20418829789818	1.08883004117263	1.2497917051794	0.339734067699291	0.300961103385798	0.344292942675031	0.276409165638182	0.458107713507756	0.392779036798356	0.776227641936462	0.685134880281309	0.65909219354001	0.499099619859255	1.17442978770928	0.909891389814879	8.80830572207655	8.81190994420114	8.84577126747608	8.88164632369571	8.96269071033155	9.01473296888456	9.04816727599718	9.32675472349828	10.8092405045613	10.8641977061081	10.865792376401	0.290055348213357	0.294281290810997	0.299784213616962	0.299926034795949	0.299928278702426	0.299928322655075	0.299930598852545	0.330418433852251	0.357808309947367	0.357809518279364	0.357809520919473	7.80301374521899	7.99903803067225
100763	Ube3c	4.44355065803363	5.70138653037375	6.21622674230007	6.52495293187821	5.97952552526369	5.58824951320901	4.36444594591953	6.24822688828267	6.7424629700931	5.93419332035016	4.58909898654933	6.07068262257263	0.556499646313689	0.571645929757005	0.620322423043958	0.717230014758687	0.840459143144666	0.868473648573213	0.695095004935318	0.572232065813334	0.82328987657482	0.809660187901235	1.03899205087417	1.10079892740622	20.4359161926905	20.4332357149912	20.3579918668836	20.4618082870196	21.7617209386867	22.4721391667675	22.839981839071	23.2961850477883	26.4754861258775	26.4619534313228	26.4616468178849	0.772947240358327	0.775698478194011	0.860439638023592	0.940227154634787	0.988097744373464	0.988097878239105	0.988097746107122	1.00854058684927	1.00155347313314	0.985678234830691	0.985665242034985	26.9039159948529	26.9039180464269
100764	Rita1	7.97332683016554	8.07703008055846	8.17476801945808	8.60873115020315	7.51813194192005	7.97523087189444	2.84800925631659	5.02383927874953	5.60607247108669	5.59977124496848	4.47982960158311	5.29083941957891	0.314922286815295	0.484713363418721	0.359357562936144	0.541663263216624	0.496194303441461	0.669508794700587	0.431228860406842	0.443930440370281	0.708522139706	0.527994471887283	0.768261102102054	0.598104437890686	4.52655046617997	4.52791355147756	4.76623995662989	5.32665589274612	6.92853779960126	8.11779553679117	9.05699499739327	13.1571774035538	14.6011119971853	14.7276062913691	14.7382378096421	0.269511028301813	0.277101225145441	0.559641543395464	0.656392922745619	0.676912766953548	0.677385657368392	0.734975750831209	0.688235972661166	0.554093842441651	0.555453101339604	0.555456629997591	2.82020436923644	3.30697718204261
100910	Chpf2	1.76011185665118	1.36507952220073	1.60081271746507	1.85740929344453	1.42897453564146	1.73988398740873	8.93359052090237	8.79829577854068	8.25672037874702	7.4765997909665	7.95713479604619	6.97807585409574	4.61537723809122	2.76336083235868	2.77002516602445	2.39587287446513	3.29581941556784	2.96211624020782	3.16420867634791	1.99342015871971	1.78980664315247	1.71147914071232	2.25445856191076	2.03883919796083	10.4948925759115	10.4855957957053	10.3961324587267	10.1721585602339	8.94656465754089	8.26610209946564	7.94582020415624	7.17498898043882	6.87011976248379	6.86599584899168	6.86575722496165	3.73546315616163	3.68372485271189	3.46381044407083	3.20808641428481	3.22750785680732	3.34166399855389	3.28304630885175	2.60990479629853	2.58181971363646	2.58127809874622	2.58122280720527	14.9272160785258	13.9203355425757
100929	Tyw1	5.76429683232138	6.92826209386659	6.5888502900708	6.79237767897358	6.5889635375261	6.65015854413794	3.97434976618789	3.12623914867329	2.43968499183758	3.81099415771281	2.87129395324993	3.7269983285753	0.419755360930829	0.457876954021665	0.532506438136494	0.58342112692802	0.738826028977271	0.720201075454023	0.548376121130965	0.533953330248893	0.485202986269234	0.502261563003633	1.03321475578915	0.91464635288406	7.26309888463722	7.26328764541332	7.30208229287154	7.55797579964638	8.33801203718869	8.78159984465894	9.18981152552726	11.3333552154593	11.6063683186011	11.6087368265329	11.6087610249492	0.134116895572331	0.13425602445327	0.151451862107891	0.201704135436537	0.212207004676781	0.212854793082166	0.225586983485003	0.227331579131072	0.227328334452371	0.227328334078399	0.227328334056517	8.61647438908006	8.62964918914693
100952	Emilin1	6.43144952238529	5.21727737377076	5.3503642662558	5.95120250975635	4.84023034617009	5.58705084194482	6.43081703478757	3.66785886190518	3.19876009574721	3.71763191666507	4.64552868462058	5.26582792794416	1.84818418968327	1.10717410347229	0.856647736574384	0.746758680860122	1.46862871827488	1.04863243842147	2.27748917256107	1.65318234489148	1.21195918296643	1.00012172180016	1.79613790988991	1.67496069237906	30.7647041192317	30.7647041155634	30.764704104529	30.7647040961109	30.7005250512779	28.7976758018642	27.3495907127244	24.8002176589455	18.2635755069723	18.1309542641364	18.1286029070493	1.98279677408973	1.98279677662997	1.98279678427107	1.98279675828345	1.89498330750175	1.62030026233176	1.6198625371919	1.38484724477275	1.16839115741033	1.16839228789812	1.16839228683395	30.9490723655083	30.9490723655083
101122	Rpusd3	0.956373972462397	0.574583921883305	0.647032386263438	0.899742667269417	0.69285247555229	0.787078120185844	4.73978547753276	5.20357380835971	5.08896690517265	5.7528221932257	4.95198906994662	6.95687409171769	1.82303592731058	1.89543367427444	2.83399159195157	2.5814776427891	1.56437945222316	1.70559963101589	1.22037203943292	0.935896593495228	1.14681029436225	1.09738967063916	1.00751732568573	0.926138854240363	2.04131960018521	2.04121497408444	2.03838889924595	2.02055363097463	1.89514416188819	1.80790523584117	1.76628194798598	1.99886180142439	2.44253106330593	2.45006130385975	2.45023184145285	0.415756869719463	0.415365647194963	0.408834049645499	0.386958464105453	0.353225913770054	0.351304593711654	0.352661408220651	0.447385742622067	0.49863557921488	0.499025280862052	0.499041552937298	2.97655125143062	2.96501161079999
101148	Bmt2	1.32229003115253	0.974787994514566	0.994139223739065	0.982847665028754	0.971859519575718	0.917926802703016	3.03676486714777	1.77479833878075	3.19368571244928	2.71206936194631	2.27185860169671	2.52609279102195	0.540052492712407	0.3698086997902	0.301029934839821	0.352653136681249	0.30980933007145	0.383231084980484	1.0022969872186	0.822207901907467	0.884427126886968	0.995747367861168	0.818051709470346	0.61996847683706	9.56812514381183	9.50409666748839	9.60593675122985	9.78541202015619	9.05799805355859	8.49681365904358	8.16225280541251	7.81736937043808	8.04684952008673	8.59436426009825	9.34566931527997	0.462855321769182	0.432905619321141	0.396670020109553	0.370808025004211	0.338466341298004	0.329831692252384	0.326915151210733	0.326614918527168	0.339609519583362	0.364409126707674	0.396871412994226	15.7736683858615	14.5199293072904
101185	Pot1a	0.637981798601053	0.761597034770958	0.731450337768231	0.6176907663742	0.564506083053757	0.501964294897325	4.78188603476128	4.01997895913748	4.19290336629288	4.82147327816251	3.55533964043788	3.93172099108719	0.193839630658802	0.128498371466439	0.101348859674808	0.098981123721267	0.111240708653557	0.117159332499363	0.324020698509218	0.23744133593501	0.41748466101591	0.144173092699492	0.149515058215105	0.315021203175801	3.02593451442584	3.02556778470359	3.00459792929754	2.88832818502075	2.52512147742618	2.34463207099996	2.25800851215956	2.18235632728079	2.18900809594259	2.61120059430457	3.08419268456972	0.161990952028641	0.161557260170981	0.147301692835288	0.12207286780346	0.116620907033522	0.116603740811507	0.116603391087481	0.116604647660389	0.117711147170843	0.147154206673532	0.166411010089927	4.44485498640006	4.42054354372365
101197	Zfp956	0.769568674029807	0.739226521610801	0.812918356938524	0.64084616657038	0.688551251122386	0.617759089661111	3.08739814546778	2.81085088435503	2.24823883215427	2.76237853051837	3.29270554816339	2.89562045687652	0.2239582611041	0.162675636306295	0.0951762351210178	0.0741901320535041	0.159802619994133	0.225739944196859	0.428781937287474	0.431158027421008	0.121993601437187	0.198917772161278	0.226305465162464	0.226006828805822	1.81253287904002	1.81251915653789	1.80880362780862	1.7496357617728	1.46437681787706	1.33828592048992	1.44519901046084	1.71807770596864	1.72962858304512	1.72964714165663	1.72964722968965	0.278932587624092	0.278883037160731	0.26911608360785	0.214113272449019	0.186915168370151	0.200284224261595	0.256696272017168	0.266175622128903	0.266177221410333	0.266177226567567	0.266177226602183	2.97742895814263	2.97500356065214
101206	Tada3	3.0463629489029	2.67400627131254	2.67671857541128	2.19183889884536	2.36921198884055	2.32116637792007	7.17670227547522	7.43104416416109	6.59691707135195	7.48746166565621	5.25439185049625	5.8596226317871	0.390771988231681	0.470663308967699	0.379399968705408	0.346703043352342	0.344284499135637	0.307299764572739	0.855487954389248	0.586105693987425	0.566036815696748	0.531481593024473	0.470514513503769	0.308517169133497	5.22604820345481	5.20753297450582	5.12223278656777	4.96636292347869	4.36316268587336	3.92544881826837	3.68973617399956	3.48501507281362	3.57574656769679	3.8283726906122	4.20154712212867	0.34023794929771	0.329214998872267	0.307982258810491	0.285503626939052	0.245802701374841	0.233304231313199	0.22897622292875	0.226593552565306	0.234318561370114	0.25202478914037	0.277061862770704	9.88313799535437	9.45631656820886
101240	Wdr91	1.22097630752022	0.869892315191675	0.841672031382735	1.15017068402398	1.22518644100212	1.15007791336398	3.37919839910676	3.58720667260336	3.8540148235122	3.40075840266671	3.03708055668938	3.91233529708328	0.286614642824821	0.27146291274737	0.268646826316305	0.204404382141948	0.358491466091302	0.301563904436138	2.59828271111102	2.98180974475548	2.71304370048868	2.772795095789	2.71004529929228	2.574634251688	3.62447843910967	3.60303810848113	3.55984795114718	3.63749253918429	3.93833322978804	3.95456379357693	4.04642182915718	4.50570085264378	4.6563860537668	4.66350963797879	4.6644951260708	0.358797414569416	0.342067112674479	0.337002196209595	0.336386848395764	0.340079813934324	0.351140491516051	0.367043079410968	0.400210300260078	0.405708479002273	0.406060899572672	0.406122594380319	5.916364970895	5.57630084046276
101314	Brk1	1.92966282202702	1.73807097494392	1.55627084803075	1.89982978519414	1.78165801785889	1.70223769541543	9.06561419824835	6.20544524817072	7.05993291674152	6.57527626819133	5.73837697882728	6.09546967364025	1.11151640830868	1.03793790618939	0.979428518404216	0.991326985371523	0.947998236764222	1.01350706089782	1.750190512425	2.08618687009002	1.93723691087243	1.66773546752253	2.16519031576812	1.94781415375936	67.581573460203	67.5815735001154	67.5815983818101	67.583839030749	67.6763667993084	66.8217429105725	62.1094377524842	65.4011727862845	66.653248322763	66.7314761213574	66.7363507692507	1.29855925847817	1.29855921720678	1.29853379357543	1.29623026322657	1.17959922997223	1.123277129948	1.17941216595988	1.34220167265901	1.34220183234286	1.34220183191072	1.34220183664189	46.8319142047095	46.8319142047095
101476	Plekha1	5.51866149215031	4.12895311339332	3.79892715825151	3.71839957265418	3.5900582742488	3.38978498577053	7.02614223393772	7.51245049045468	6.540832186751	6.018042563763	6.63538769280923	6.21509427057761	0.568798622894835	0.629239556441334	0.508898867978892	0.478777521565522	0.463738158765428	0.466650400675501	1.22710850146642	1.21744109178178	1.13624735013528	0.948107122371964	1.08349640787007	1.035451605639	9.2155028237111	9.18976007054974	9.13617004529407	9.08239650295661	8.92165794957112	8.70846939394299	8.42898322678612	7.39817978346401	6.87743687723521	6.808049704374	6.79032331845441	0.685961769617306	0.672296225460366	0.666618417216016	0.663266850017384	0.649581765127612	0.62788523095973	0.602878647895902	0.537049375121072	0.510461033588065	0.506454365440469	0.505341330149993	16.8639776340145	16.4721151905825
101513	Mob2	1.16482776917675	1.24121288484983	1.1557427523579	1.55020338736725	1.00982419913086	1.41377669263517	4.56980986584927	6.17395584253319	3.17997208890989	4.24696815409485	4.88175968207257	4.58352157397744	0.361535064062294	0.445246959370823	0.541736019804295	0.558659777414042	0.637311492425911	0.580419614705507	0.515188321444175	0.41331840115764	0.771560970190706	0.570875470143275	0.950815261978615	0.776909223053973	4.74317701944708	4.73162620869862	4.60542634862573	4.56681730494761	5.17324470646821	5.4470999228301	5.56860201166931	5.66991449918028	5.67499398582725	5.67500628980517	5.67500647521457	0.381209460884361	0.383867071613126	0.470918804990151	0.591389043957565	0.559999876667568	0.548008505762336	0.547692457557668	0.547669755537139	0.54766997625514	0.547669896228177	0.547669862895801	7.20891313273633	6.97008970581826
101565	Ccp110	1.11531306491622	1.26111721882781	1.05304759657153	1.18787549242691	1.17848758354906	0.883724144890986	2.73742747608541	2.57771490246773	2.19096972741943	2.31928084849396	1.98748141682824	3.04174618222944	0.182334764197418	0.215962367122461	0.173398328977701	0.237038488511451	0.229798624175421	0.27056180080215	0.967980818989749	0.994253686115665	0.782343921021141	0.745674674833444	0.66580776261902	0.708873732760638	5.6267437458515	5.61129447830467	5.55258852008248	5.45635619599944	5.07339531191024	4.74406774979466	4.55089240716502	4.67680714425485	5.82471949452141	6.64329342480689	7.11556034032798	0.328730306568761	0.320593383018089	0.308740360915433	0.296937679522958	0.271137719822095	0.259879062384911	0.257527800049674	0.281303108939928	0.348846642261903	0.393182539613763	0.41862531045583	10.0049145352248	9.69034806245593
101568	Vrk3	1.25280053822006	0.957131546813215	0.912278742309967	1.15991013112972	0.869791511852898	0.596575254542659	3.38039408032839	3.07983416680302	2.56156173861408	2.41985192051533	2.47503160438548	2.67719892932717	0.33297696281838	0.27298295919831	0.250305413011005	0.274695382812446	0.284024414420125	0.278416556168713	0.472263664837661	0.252624164577988	0.403506912041014	0.342565093615114	0.386945348568459	0.330824021149918	4.76582493373892	4.76558684355411	4.75604603138898	4.67935583063263	4.24100210464929	3.96360329716478	3.80742703614275	3.62527125766746	3.60756008826793	3.66001409730318	4.13857941501204	0.21125398213246	0.211008979946356	0.204257919124227	0.178263920803638	0.160530656525746	0.160945429805345	0.16197051542185	0.171480770717046	0.195993885719586	0.191413835580619	0.197586397327381	5.51997762451941	5.50694401091846
101592	Efl1	1.33559356152682	1.7675218786928	1.92700757584482	2.18630336357838	1.90721609042791	1.87755464767834	2.23721282347288	2.95731011406963	3.74117170132224	3.18871734256053	2.7661653025928	3.12951793515664	0.317695902127808	0.378721685462256	0.395432142772405	0.443303242508675	0.502196456440528	0.531166392519892	0.191197489705407	0.360686308484196	0.259139040063682	0.225345955422423	0.719679035204654	0.556952976394887	3.63314304138238	3.6301438856262	3.58946798994616	3.73216709594504	4.13265562066448	4.1526252313914	4.26138856567779	5.17914422076655	5.69641651810108	5.70152004603599	5.70307008132167	0.264824669738942	0.264950561726049	0.30231026982982	0.384945468209661	0.403385189827841	0.403386453812585	0.403386551218462	0.411540024691491	0.408210332110814	0.392518713368221	0.392518616597986	9.27993960892682	9.2806381810151
101631	Pwwp2b	2.42973325488627	2.10016399882258	2.24155085652333	2.63965878895429	2.17703831570374	2.1703413442496	1.22372866160257	1.67757904516241	1.96903770778567	1.33068491521108	1.51867846963704	1.88378167471639	0.217679733002041	0.26398229513018	0.253833782847918	0.195659453953503	0.334785942199244	0.221762580764248	0.568503421307491	0.528892543032092	0.563377955487217	0.346520530763301	0.566768901916219	0.618165998966578	1.42060047937928	1.42059993113354	1.42050255124469	1.40469611261433	1.41412910079478	1.67169973816362	1.80838187283423	1.60379963815664	1.39472207118956	1.39416741233354	1.3941650064738	0.192385601728222	0.192385601728092	0.19238560177586	0.192385639357108	0.202823280898075	0.219688615683513	0.219752129470889	0.159454353225309	0.158542803045146	0.158542795247537	0.158542795692554	2.51447459191267	2.51447459191306
101685	Spty2d1	1.6606270295156	1.37095084987186	1.12537743355255	1.32263436175039	1.26359190968203	1.44257796146408	6.73269262037633	7.49326427619382	8.69301810347483	9.09816391372016	6.80416456560161	8.33770814907687	0.408286000467941	0.406217832896329	0.460288175852091	0.46521438503821	0.4672700182039	0.297987606266244	0.54774535833065	0.60404415067484	0.707210087493317	0.501501545180568	0.524674697643316	0.280486509231228	3.96708040698468	3.96708040698465	3.96708040698455	3.96708040698456	3.96707120257675	3.8827195624459	3.5833312815496	3.34111535014208	3.15196556827723	3.04477842276427	3.04459074997705	0.219790681472472	0.219790681472498	0.219790681472578	0.219790681472385	0.219786894701392	0.190947235460234	0.184556430335624	0.184554500816516	0.169468906569861	0.168681379041222	0.168681376191255	6.39720610587965	6.39720610587965
101739	Psip1	1.09862652512065	1.56455707369383	1.32498356747061	1.34034141275087	1.45860918300951	1.80118668663312	2.49779306601542	2.49949157801835	2.05044660239608	3.1950149245542	1.92601487737259	3.14353811715877	1.61148338809113	1.6093519264778	1.51312679402136	1.40294473725051	1.38288295915278	1.6229775785484	2.06207872267393	1.81758202823945	1.61137457914907	1.67709865729999	1.7839505263857	1.82736442188043	48.7452654634575	48.7452654634575	48.7452654634575	48.7452654634571	48.7452654616242	48.7452654643026	48.7452655974927	48.7679688059096	52.3140097625887	56.0571843813688	58.2661693240404	0.99511690656811	0.99511690656811	0.99511690656811	0.995116906568495	0.99511690836251	0.995116905628031	0.995116730778451	0.966521696941749	0.946823870289381	1.00765583605468	1.07843333842626	55.1093719435211	55.1093719435211
101831	Faap24	2.32846770953	2.08916241411096	2.24782810121509	2.45455968835364	2.35499535675129	2.42952792325946	2.77226226533401	2.85368395942162	2.05227507572636	3.18592849241037	2.71560217207358	3.61140317370281	0.377625805918562	0.414489408897538	0.381674752682453	0.508626881516125	0.47735135433152	0.676790339839182	0.277950496713748	0.341060641007454	0.236118616248583	0.217703067715822	0.429259735176768	0.583972029816361	4.90099525349012	4.90100099002621	4.9010824839859	4.90156383861991	4.92201960223084	5.06435987301535	5.38294504976698	6.44970809159113	8.82097862585831	10.5161762090195	10.8178159184881	0.137724041147983	0.137728464709177	0.137766618246159	0.137935819529265	0.142299722589421	0.159543872899192	0.176858992847482	0.193890941780971	0.27367548860161	0.301485872688082	0.304888603580701	3.89542112192733	3.89562186525761
101835	AW146154	0.984168556026919	0.803896987763951	0.940933711340751	0.892832894962214	0.877138569924348	0.895278396590044	2.75663760833164	2.90817701869535	1.63772232044996	1.83414371130685	2.22872076287618	2.41241096779085	0.117670283545004	0.118992201044128	0.0923902579789359	0.0947990752286391	0.120374542052114	0.120609721131433	0.0963282713895863	0.120919360019606	0.125060342844865	0.0391795873920893	0.140272327823375	0.165979532240348	1.34109199524145	1.341750853467	1.38307614629187	1.48581411130926	1.52645333818721	1.53975012936219	1.54729890818207	1.55622927164325	1.67050658595424	2.26074904236001	2.27409144233341	0.117693341889428	0.116733393966792	0.100325736913294	0.0984146614961637	0.0983101246864797	0.0983101127705747	0.0983100475673429	0.0983101521958597	0.117891901574722	0.14356008926858	0.14357183911551	2.10066233535826	2.03419538991979
101861	Ints4	1.92422952883425	2.51669878084703	2.32719954663368	2.11544483399699	2.14732781725373	2.02995288658328	4.97979340026549	4.06291887492604	4.4695402598558	4.63898826247897	4.27637698226733	4.63324017430836	0.223001241634093	0.1804765839303	0.174680793975958	0.207106636642547	0.256940487327392	0.230159603469191	0.346475896011758	0.298015678115805	0.35541464892888	0.296012756829634	0.55424823103958	0.346327094312607	10.7467705873845	10.7467705878996	10.7467705894492	10.7467705878432	10.7467708380954	10.746790648212	10.7469681889601	10.9606930578397	12.2237455066093	12.4097789426826	13.6771309675658	0.20447652594309	0.204476525476406	0.204476524072611	0.204476525966417	0.204476561766657	0.204478109702732	0.204496905944586	0.217049770908545	0.233575663310465	0.238467924129403	0.268286887809774	10.434064697864	10.4340646978703
101966	D8Ertd738e	2.02872162871508	1.19294593365963	1.70408486318176	1.43226581520983	1.80112205736303	1.61627195562559	9.56592869115773	10.0922611134454	10.977815169014	12.6600149888105	13.7566690480867	15.3869969294228	0.705583628014697	1.03421664453406	0.941957618487059	1.61848133297658	1.30291619205111	1.26520701297587	1.50453367862164	1.49232895074712	1.661591200529	1.69791197427165	1.76976891455162	1.66670178386509	73.9168189240913	73.9121084837819	73.8287739790698	73.7790910048635	73.7538642335622	70.5238500131078	68.074463911979	64.5106935840914	63.8121763257317	56.0366059328418	53.9447198155487	0.902476090242002	0.907330005387509	0.996161891143935	1.0645523778371	1.04461918171951	0.926692980391341	0.926686211447142	0.926753557268038	0.973932531559933	0.944386445544626	0.952180733779972	67.2337030625886	67.2337030625886
101985	Usb1	1.86184523869215	1.74549069651988	1.70655135889853	2.05663606436965	2.05657084563498	1.99965508185414	6.70145293502108	5.27844936677516	5.73708696144061	5.78579713170344	5.87233771836926	6.473472439977	0.391884361541111	0.308398359273749	0.30314848926515	0.281981972765665	0.403779286510985	0.31140266284617	0.91871343432757	0.630394999958959	0.694946810827435	0.504604213998972	0.925226621782317	1.0196452371179	9.8929697551357	9.86215029575913	9.74655819608808	9.5861483291206	8.99267192501014	9.19439424738416	9.37954796411391	10.4623360575365	12.8810650740344	13.7011155940122	13.9115827313982	0.358020254754763	0.337616415236567	0.315343966982387	0.30407840909109	0.296596656249921	0.298822751424016	0.304900129974834	0.351763071271966	0.412383638483816	0.425726699762119	0.429317454420397	8.41899084472	7.7769686198488
102075	Plekhg4	1.31923541761689	0.959512452382905	0.870412522955729	1.08327333461816	1.00830980380708	0.902593316639241	0.40812025940575	0.672013954536955	0.525638218431323	0.0802378492075981	0.869561116434133	0.211117884502222	0.515982461423314	0.369774238596555	0.278293534226296	0.318501731793478	0.39597140690116	0.238196992520007	0.307721045795517	0.36168520867848	0.411550320678955	0.431689299696208	0.356699365308715	0.290128032069921	1.92825501911484	1.92825501868002	1.92825495019461	1.9282515730572	1.90815223366756	1.80022087865644	1.74966722832088	1.72127803598111	1.59373532442786	1.26107509461441	1.25872068554764	0.334758225074894	0.334758224793882	0.334758167719799	0.334751833396609	0.315704825673985	0.29893915841975	0.298740983780939	0.298736866754608	0.261533320419156	0.218640504532442	0.218521091506665	3.91600532069159	3.91600531416946
102093	Phkb	1.93461342644781	1.89749183532879	1.61685295413174	1.90026738415333	1.82389730362911	1.59104266595024	6.54748009884756	5.87972560615034	5.13507944173251	5.67860323198691	5.30729849671243	5.68358258033909	0.10055709460388	0.0772151960866748	0.0726435272836178	0.0846045252340284	0.0932851523581761	0.0907658166238023	0.334611215786516	0.163925872928257	0.18785856337387	0.158875011667464	0.25025142813034	0.124549977861991	4.72536072549982	4.72536072418154	4.72536072021611	4.72536072184788	4.68776968697474	4.35696144127999	4.15806174251089	3.92158724533015	3.89381879687301	3.8935366501747	4.11943978410432	0.141286453292733	0.141286454442291	0.141286457900183	0.141286450795348	0.124847806676943	0.116414622074491	0.116414109439456	0.116414099099654	0.11641409871312	0.116417112973019	0.133601629130914	5.2986694231651	5.2986694231651
102103	Mtus1	1.64117108582052	1.5833148913074	1.63147789780231	1.56323005021923	1.4055950313176	1.70989943181295	2.2703073066503	1.44471010593625	1.40845167987537	0.943980910715553	1.72875895972816	1.82156205632706	0.216039181439392	0.146600275533247	0.145667397604429	0.11381440805771	0.214213622436726	0.181834439564621	0.513340612554681	0.459418064464858	0.639173169447669	0.484319790638008	0.627554632237307	0.516617588764625	1.52327265604566	1.51987131681788	1.49958914349746	1.45901668928219	1.34229551365203	1.29414257101203	1.27887523674715	1.28381901470905	1.50621379890545	1.99845447913803	2.2998338894546	0.0607734399815845	0.0597516854959543	0.0568449472948407	0.053894352942894	0.0511219885394975	0.0508163906662734	0.0507841605914735	0.0514364504463698	0.0617555211345571	0.0814441796670504	0.0924605035993756	3.90275746448013	3.8249497084714
102115	Dohh	3.29931218906223	2.71503016960783	2.94291669573817	3.26955049882637	3.28114668575182	3.2247596841311	7.28880814376709	9.43130263044963	8.50657955043016	8.98898107900354	8.50995037908537	9.03094044045135	1.49588631745314	1.71563130418282	1.76905013943395	1.72696043013655	1.93638055421362	1.75132866449512	3.78922613974539	3.7093072897385	3.43287228283043	3.38302587572968	4.66527897422142	4.1249093476874	30.0112703678933	30.0112703677361	30.0112703672631	30.011270366845	30.0111689011602	29.7859174396145	28.3983591830019	30.5004127680454	31.5802318730309	31.6896130608177	31.7006840726313	1.38618725438903	1.38618725448538	1.3861872547752	1.38618725404733	1.38603440705288	1.20414535592285	1.23973957906085	1.46427612124959	1.46427623401891	1.46427627794545	1.46427629957367	17.1821903926115	17.1821903926115
102124	Enkd1	1.73957603275595	1.72616301210139	1.8567973129393	2.67137516432709	2.08046975365131	2.38031944697206	2.25805264138271	3.3598386702516	3.00645311871185	2.34514743695286	4.55609004565535	4.6134288084341	0.770621470721773	0.617820580447499	0.488074201448317	0.501694696243976	0.922420077688552	0.939261027449116	2.94783410732666	2.5576651928353	2.47785955534283	2.37835921407269	2.2347027135759	3.1741900234452	8.63144824601658	8.52776064389806	7.49099658180848	6.9294930553799	7.77259965110048	8.40328214840718	8.8713253593169	10.7251906501527	10.9848751759116	10.9892959528383	12.0018990506204	0.386644685702857	0.386644685702857	0.386644685702857	0.386644685702872	0.386644699579278	0.386750159666979	0.422599824333001	0.457137845196198	0.457137834440717	0.457241201778231	0.546693253144025	9.96232117094179	9.96232117094179
102323	Dcun1d2	3.09962704868829	2.96654166309155	2.70307421492294	3.05118893479035	3.16238830624028	2.77622268295571	9.08640315302845	11.3828403426754	10.5071289737279	9.7989845115631	9.72874816551208	9.91801119036	0.263844707586744	0.330106619005504	0.357265260854931	0.340365957474937	0.373634151066615	0.492452078422629	0.680351454469823	0.729038864094409	0.586032795121742	0.448467324182113	0.981225838635791	0.966562308689598	5.87504854760947	5.87504854761325	5.87504854984032	5.87504897382951	5.92003329062917	6.28990627878586	6.56861766917415	7.69639570786526	7.89074205106698	7.89399461435282	7.89405747647245	0.482490204730947	0.482490204733004	0.482490206579703	0.482491055150444	0.528398154508014	0.56922212964505	0.587096704618585	0.64830215622298	0.648302146179872	0.648302177591791	0.64830217808072	6.00395314488405	6.00395314491459
102423	Hinfp	2.1753707466146	2.18571983804845	1.89604467961833	1.73771339035791	1.99694550100826	1.62831506489696	7.79189787493338	8.64785867093643	8.60529100421458	10.0917932778558	6.47983483473678	6.67583129957318	0.640462782671877	0.735510798623975	0.694234196248745	0.680301392402586	0.5473125265696	0.581110721215495	0.883729390479565	0.751486587995324	0.643726935822103	0.585515169564051	0.656359146001823	0.654835387078655	7.95384551743313	7.95384534680398	7.95383852443202	7.95362635728957	7.81815895248241	7.17638831117112	6.81577868085518	6.57244394231595	6.56597873584225	6.5925699345668	7.13670796023767	0.834398033459297	0.834397952765273	0.834388516216486	0.834150061359952	0.762468627926429	0.691270264211815	0.688888812906079	0.688780549565754	0.6888215625846	0.693113693292286	0.765503611930903	14.4145294307364	14.4145240694317
102442	Dennd4a	2.19144754090847	2.15659073198653	2.47988397756176	2.50157796185132	2.54901238798004	2.3795734234191	3.83346108956791	5.36720032938139	6.17607661285205	5.82305901142456	5.15203553580736	5.37787638993822	0.244007585196033	0.27783639853414	0.340570002315084	0.387207253407089	0.413699127339311	0.470293916940763	0.233172677291453	0.262051451545034	0.289966768504296	0.322295888486542	0.523783921579335	0.579933305288586	1.8322655042267	1.83053504498544	1.78607716958784	1.80330556848639	2.28858496272444	2.63764326391284	3.01395645327483	3.37417462232376	3.38392146726833	3.38403352715345	3.38404236814033	0.15406316542423	0.15432417835193	0.196135415436394	0.255289020200739	0.315392762696166	0.30211306688389	0.295890384567802	0.295309815794483	0.2953093056368	0.295309305279508	0.295309305274776	6.66142878914513	6.66536113128037
102566	Ano10	3.68584238409806	2.7457783167816	3.33419586055601	2.98415653494607	3.11250360247844	2.43168043526019	4.62302299013572	5.71921574872942	7.15455561355471	7.54306649061882	5.19486615042202	5.43875955152092	0.233228807266035	0.192730011929342	0.191900109631975	0.16554909829648	0.213127721842818	0.178799624546201	0.552870087667678	0.469604567354638	0.516424641439762	0.369898925117637	0.752656018584802	0.353876626540093	13.4665118814343	13.4175218764205	13.3048735120369	13.1758447693339	12.8183165327652	12.5436625061602	12.3351437204378	11.7932682164852	11.089318008556	10.731519116012	10.5730317875419	0.1533592083181	0.145167614179217	0.141146269029093	0.139308110392145	0.137276744640198	0.136308123656634	0.135415243393798	0.131266475318909	0.124505423392585	0.121417624338225	0.120046150166817	11.1302027231669	10.4997301167703
102595	Plekho2	1.47455846531276	1.55545091962812	1.18383502722946	1.30858097278605	1.3499889192272	1.33135793597432	8.29027122971667	5.83940696314382	6.56968956881301	6.76499224001609	5.71931870179959	5.38000629676886	0.680256782002938	0.681580536219883	0.734562584352777	0.751214119228104	0.502179199060895	0.457360363021144	2.95197682907068	2.9113784604846	2.90904476464765	2.84120010167537	2.33990964260597	1.90205139134673	10.463026520095	10.4499434858155	10.3963283534087	10.301455270995	9.88326412533938	9.44905405171945	9.06645315658979	7.71758389559057	5.4328583032761	4.36191517094552	3.92380329481602	0.34804868134669	0.342599140353899	0.333909958015495	0.324908672747136	0.304975319123844	0.292789346718031	0.282619262015602	0.238956862871426	0.17000607870151	0.140792224293088	0.128659380993443	13.2134527700895	12.959861679366
102632	Acad11	1.83743526055608	1.68361811731811	1.75490191762879	1.70894577033382	1.74316296476882	1.69633687361884	1.47054365080978	0.982804925010789	0.999920106623352	0.488602667238893	0.639522122988104	1.03573511993648	0.0716779642102792	0.0609275062394095	0.0430382895356198	0.0132597073300307	0.0375952286437109	0.0420749940188565	0.138495264183509	0.0747063898026356	0.0880982518013161	0.0569116533986313	0.0431337795679861	0.115450806470609	2.44773058695786	2.44704324273245	2.43946542734281	2.41170653705592	2.25333347150095	2.11722102515789	2.02085754187865	1.85312769813909	1.81952180968451	1.9571623902203	2.40420889746097	0.00954257068280136	0.00946822374136007	0.00901334968879392	0.00813466245506837	0.00711358711357317	0.00704023687977967	0.00703125336140814	0.00703095804992451	0.00714015424906324	0.00800291703716022	0.0101160195512406	1.80217712351162	1.78697586604829
102644	Oaf	4.54863821733211	3.50608678284644	3.9560234947466	3.92049802441921	3.7508253205374	3.98246179879572	3.97845328325521	3.9834073281626	3.41037278767096	4.04587901617546	3.08962564875157	4.20614489441366	0.814951823663636	0.901577396984484	0.781726860822484	0.773358710666071	0.679982477665453	0.537089565598451	0.965257097359593	1.24025202465921	1.06636517877384	0.905776378387475	0.926037680628373	0.808348602380262	27.4264538691058	27.4264538682681	27.4264538433331	27.4264536648805	27.4263632419962	27.4228002248878	27.3733957625201	26.3299128653952	20.8584775422997	14.4497858900504	13.7397524738924	0.787173098436199	0.787173098591659	0.787173101636401	0.787172961996775	0.787140449383614	0.786105896424209	0.776038682091228	0.739536658219114	0.475592778822963	0.394632211945491	0.392726915785444	18.8275961415074	18.8275961315347
102657	Cd276	3.93221895252388	3.04279093758075	3.30795994725964	2.93986304817086	3.23253379231987	3.0347901389782	6.45817946669527	7.37347049980215	6.55013249980467	6.5767537020778	6.08705383715236	6.35162067294174	0.714441566619951	0.723282081548153	0.722271940883858	0.707178313968162	0.722149384607982	0.641882847840916	1.03827889941957	0.797180694044351	0.822775644867056	0.80624359431167	0.746531093936632	0.863682799571126	12.9822894428144	12.9822894062784	12.9822892963775	12.9822893871278	12.9819579287309	12.8970404325859	12.4919051260255	11.9389636488257	10.854401397939	9.20525763174014	9.17855852111552	0.439606562633311	0.439606594379189	0.439606689871428	0.439606557642503	0.439473059696984	0.420261614452711	0.403037781591948	0.402553229120449	0.338403448842043	0.310852869628514	0.310796522430543	16.0947276879696	16.0947276879332
102747	Lrrc49	0.829002699235203	0.584077680716089	0.721840382340583	0.627913500336264	0.725666921835083	0.559484794320677	2.802530230165	2.03203198071371	2.37685297917942	2.82458447742594	2.11346556312521	1.79436908204398	0.104784013107165	0.080835407772661	0.0890160299327061	0.0903628335815735	0.055063457608723	0.0525675893986931	0.0391795873920893	0.0391795873920893	0.0391795873920893	0.0391795873920893	0.0391795873920893	0.0391795873920893	2.93972118916044	2.93883996477605	2.93189209711949	2.90938930373944	2.71577108588738	2.48531719551984	2.32510263914055	2.12220727629435	2.15302323346529	2.37120230288037	2.69996220934782	0.10111733754058	0.100630613977188	0.0986013924974361	0.0942495420938194	0.0790977997408836	0.0740164683272849	0.0727534719639615	0.0722863123249033	0.0749289764280555	0.0837773305789554	0.095129540922313	3.49600620951006	3.47277671874577
102791	Tcta	2.7208111339388	3.46119754146045	3.39045543579992	3.7838839799943	2.9438390999427	3.41306413277723	11.2857018222604	9.32172041401188	8.84377440756578	9.27155738538536	8.58239229126016	9.67335354778312	0.728967541178714	0.785958662475486	0.401903465116924	0.985427054481851	0.670688248945714	0.273824948742038	1.29848169358792	0.687111488762242	0.551215159739916	0.422350762281474	0.592621706674842	0.738392639402593	3.53517582403821	3.53517537307221	3.53365471237149	3.4753006512813	3.08933335858653	2.81275214434871	2.66467730686741	2.23873769150369	2.01420164537959	2.01327154042976	2.01326734087337	1.1245624748917	1.12455944067795	1.10930516459064	0.964815739650416	0.818401883379318	0.801708830746806	0.799804693710376	0.646539444201212	0.640433756792154	0.640433490028167	0.640433524730251	4.88517526245946	4.8850475658927
102857	Slc6a8	0.982045155836537	1.40895896321021	1.46456014555943	1.87808045300338	1.47351824401573	1.85323553697617	3.55666761081098	2.55743480008499	2.71619962879315	3.6791497167208	3.73238211843307	3.96424088156092	1.2959468636688	1.45786933098904	1.54794577876883	1.44988050585626	1.89162876334868	1.68030380502663	0.968208055216473	1.29890335231102	1.69137133588052	1.7666948805712	1.95953054429511	1.90576352234482	11.3454604345696	11.2493870052098	11.1878670624066	11.4488586058164	13.2305305621774	14.5647258191822	15.4352280314154	18.5867367245946	20.8110398238954	20.8666084389763	20.8684931152708	0.692261160850493	0.798103554640285	0.983917922782417	1.13231983156232	1.3453212420586	1.35984449532926	1.29567551036666	1.20341925625781	1.2564876791396	1.25719393344866	1.25723973359481	13.6427700914109	13.7792441143832
102866	Pls3	0.767086777780195	0.656501913742054	0.807697306754096	0.702828884421897	0.648167887139832	0.678611145225034	5.61458112182092	4.88439346728071	5.04121599564779	6.31883367797205	4.98950029930368	4.06181830340881	0.331279454746145	0.415180087985752	0.408023798517482	0.420369882748465	0.202826076825771	0.245502648132816	0.565883854712826	0.645525876707906	0.559096337186175	0.549753244698955	0.22208967282848	0.42396856309013	52.2050307383591	51.9539353160363	51.4613512647361	50.9155519965772	49.3463496022661	47.9865672666135	46.7864796209971	42.7219819637164	36.8979602638084	33.8472564026997	32.3016128469289	0.290154539005289	0.271581538018718	0.264467250496808	0.26078899107736	0.254583041982656	0.24963722268274	0.244669945931195	0.225031815138215	0.197942169660146	0.184576014642723	0.177660756267341	43.1186246504487	40.2947019397117
102920	Cenpi	0.978282776238274	1.15156794947016	0.822420249530232	0.835730456579603	0.846879138364579	1.00818234455627	4.60608585723829	4.13200722484174	3.48344498756997	4.59144623830688	4.08828512573373	4.42053973064734	0.388363618073187	0.343594570167642	0.303412793185178	0.327668606024046	0.28238483966791	0.395978889935992	0.585589802484225	0.378500012100931	0.472654684813007	0.682111023777677	0.383980268878157	0.440234006274132	16.8674267085968	16.811931999304	16.6203014864404	16.338659028959	15.3791332372783	14.6091404500156	14.096051201737	13.4703285492208	13.9402938390595	14.8627374480321	15.9521144282305	0.673293884951038	0.646223189713244	0.615565861364136	0.592164660128319	0.555496858081371	0.541988433886949	0.536570685080187	0.536752420072115	0.562757809313588	0.601639976832002	0.64586909291308	20.7712590303103	19.7366550861663
103080	Sept10	4.12443083999502	3.28129415450823	3.51724674990834	3.20594137179327	3.55269347648305	3.10069059945042	11.9833690102151	11.7623009515279	12.9383438011695	13.4560375486629	8.91825162363663	8.75826959715366	0.326417048136814	0.303363236781714	0.297519565336589	0.298527806434923	0.250141427345198	0.286093527063802	0.366344113186919	0.243457807090508	0.325729065121298	0.396950067615581	0.356325398536038	0.504189191755321	20.4766287525857	20.4755581987754	20.458572808884	20.3698165088209	19.5995184928142	18.838482550483	18.2434377537373	16.5459731155065	15.6567991074796	15.5834991990731	15.5777528991243	0.339327378874372	0.338706261023438	0.332880435116543	0.31476036900769	0.281047026103466	0.277882945954222	0.274660493124021	0.259431033963255	0.258156689275522	0.258139083021162	0.258137842255557	13.2037192916554	13.1683458395721
103136	Pwp1	4.95585842714699	4.36548694597526	4.62317016511559	4.21275545603095	4.47348634288125	4.29869732459671	4.29127105821651	7.43108045925179	7.154343254303	7.65395537759097	5.69243861804616	6.92761224193957	0.647794922182381	1.00129419804641	1.02915773081033	1.0976505918974	0.978153205543842	0.958763497419284	1.81246767136181	2.33802479715641	2.50565808523906	2.74267712706054	2.69386856921587	2.40331760632799	44.6867782379801	44.5996581206615	44.7718135459565	45.4209760055939	48.1697856510414	50.3031492636951	51.8026716917526	56.4755738210021	62.3268383780033	62.9675064033599	63.0202715300375	0.845523389514858	0.981796920548828	1.15636315599974	1.28181787387941	1.27491321000588	1.18449982437362	1.13048577085564	1.14403106387784	1.17855889714253	1.17681651662681	1.17583122767543	33.9199806731599	34.7096909674903
103140	Gstt3	0.996800612546839	0.687455711311486	0.519056906909761	0.689265873996933	0.488449223457018	0.359132991447796	4.48003860061962	2.33577095672578	2.7653443980683	2.83046592738627	3.00249968386214	3.48145942822508	0.312529736451442	0.0894645122735642	0.0917252130987993	0.0347990357077737	0.170189062560333	0.109008811759899	0.954411316901973	0.664532189767953	0.674526296589722	0.650288928003773	0.597591869735963	0.606690766259397	2.54849113746758	2.5479382853243	2.53685865504456	2.501039129889	2.37498476489399	2.27707485837694	2.1979925831786	1.76934942828481	1.42608152280802	1.39109894758996	1.38769919079225	0.0520271075343281	0.05153594443655	0.0467236735184179	0.0420070973544471	0.0406586566873767	0.0404970535542017	0.0395319663641162	0.0289890013203467	0.0283255741028557	0.0283223070118134	0.0283222354034751	1.48913708739583	1.46470832078248
103199	Fig4	2.17093795716675	2.51075953369875	2.33659622253345	3.09557915692639	2.83231649832604	2.98975962589573	1.79704264172493	1.70897435052906	3.47671030695663	3.05208405383447	3.10856556375614	2.55100663251974	0.13818362262768	0.129678453301684	0.164805104722321	0.234876564531812	0.360203295585364	0.343388857134554	0.147508960934756	0.193062856452164	0.14724229565619	0.163867875513172	0.610276254665279	0.519851007283466	12.1850813962538	12.2217615662186	12.3294485806694	12.4532290192005	13.1605863317059	14.0888220281681	15.096206668538	19.090718372004	25.0526373670351	29.2618035404547	32.4841201144263	0.119658908632107	0.125764308203004	0.132462057654759	0.180287518479373	0.230571795569675	0.249291724724825	0.266039371528134	0.25731417564549	0.257604048478531	0.294349968301989	0.32312668967705	9.44318490012818	9.9621164504275
103213	Traf3ip2	2.53170044227217	2.51253877108768	2.33842385897131	2.63120633841181	2.82176817056256	2.4289703266196	5.84642554782165	6.35499577887149	6.06031280328093	5.83449582680894	5.02813966211692	4.30233939826592	0.589223163999093	0.529144446760171	0.556515641675342	0.550331490741948	0.484413434144252	0.366256096600222	0.386775484402572	0.612637524693545	0.493679919508321	0.476466025095591	0.389487315013739	0.311829958835064	2.72694759851719	2.71212922147725	2.71714791699725	2.82494880364689	2.82986731852833	2.60894396942749	2.3529059329446	1.81069946026879	1.77491040163395	1.77149959663137	1.77065185344619	0.369766974016199	0.359254898011119	0.349759504681697	0.339315428761194	0.300280608291346	0.270114171112767	0.253729599284275	0.236536549461182	0.233339115847234	0.232957152221366	0.232856964085977	8.03165363304428	7.7401942031469
103236	Csnk1g2	4.58880858194671	3.5169408137909	3.90449640768759	3.7522463024354	4.07637031050687	3.71991314081793	2.77227691678817	3.81831724302376	4.09086686207166	3.86744126078243	2.57360669688267	2.72143309260402	1.01615626307032	1.00951218338322	1.47246436502893	1.18449373147433	0.87885474750503	0.778553981576833	2.07273271285628	1.96696208599811	2.47568271946132	2.00356967274289	2.38456302395301	2.17473936432232	33.5714631493976	33.5714631493959	33.5714631493908	33.5714631493888	33.5669225785133	32.8578642496581	32.2261528012351	31.1711032430688	30.6937320775736	27.6488687980158	27.4721504121504	0.880195751788046	0.880195751789473	0.880195751793764	0.880195751778762	0.87540901175187	0.809750957609003	0.809745279469796	0.809745386828977	0.778599785162726	0.720059381513345	0.720059364481884	25.9050602811756	25.9050602811756
103266	Tmem263	2.25613279826131	2.23731825042648	2.53879742233796	2.31173681531674	2.16156666553197	1.72929143008997	4.58045179982983	3.91119775239557	4.06946887228918	3.31636040705782	2.76019916367922	2.69504852536129	1.30562352074868	1.0610525004834	0.831000003265607	0.743584268066025	0.771214716747843	0.779362763969345	2.46287594820717	1.98302512747018	1.7477638878353	1.2978015424627	1.42615749490032	1.40642162754174	15.2978748135058	15.2219923935017	14.932911355759	14.5307033737013	13.3451641216429	12.3113726259359	11.3459883167538	9.04278313479632	8.40002992992905	8.35879138699355	8.3514262620128	0.742911560827083	0.698242368896781	0.644515131349392	0.613666864499191	0.568734162201104	0.524804987748508	0.48397872266105	0.419537961758811	0.406989222812661	0.405802058429571	0.405537688492644	20.3377466517032	18.7441619238194
103268	Cep57l1	6.87438176921999	5.67343891534543	5.47925291386185	5.68676902281031	5.50714021827802	4.94164781281154	6.40718847862788	6.46840613058553	5.66082169552071	6.26725503667584	6.58398601920511	6.73354500194903	0.252712050262352	0.214364263604897	0.16021153522109	0.132069774492473	0.210782550317049	0.270391487745034	0.389389612003565	0.241957354104027	0.241978169317267	0.312155612064061	0.323996204905491	0.315930488949579	5.17491077209762	5.16438471634414	5.11090957202765	5.00309992482138	4.48357244978661	4.05986283846532	3.81353007547496	3.77047039876726	4.82356569966394	5.45033988638315	5.68646579385503	0.271100348379127	0.264221064866992	0.249427479984285	0.232128617363036	0.229200430750284	0.237022868368936	0.234862138351088	0.257057103243512	0.286280279366747	0.316370938825819	0.327538873032658	7.18575084437448	6.9334588817578
103284	Zc3h10	11.8516327811771	9.73599676170047	9.04554921788385	8.37028710029991	8.45726359221888	8.74383246272538	24.4684147009033	23.6502213458756	19.2772049821807	21.8019944293653	21.11332318186	21.3518152383008	2.05526268481476	2.44884938418749	1.91176721934367	2.23865101766422	1.83698121732327	1.82321570327709	0.632230389435963	0.554871447701253	0.580782766912247	0.517871138293772	0.448412128783612	0.561681975178701	4.41494269946628	4.41077832188034	4.30473665357436	3.33611798033273	2.78605632568306	2.88212220466227	2.80245191905388	2.93423406807322	3.46628081612293	3.61303030135086	3.66177080208288	1.25455850677216	1.24202541196195	1.20597689582681	1.15209763558976	0.96773512335705	0.8535510573942	0.818411999576261	0.92197385194761	1.05951841883868	1.09547938166047	1.10809900268875	6.91744148824055	6.69913822647533
103468	Nup107	4.81804548997617	4.82329409031295	5.17026059668913	5.34442464750062	5.02600645388619	5.14321559188869	8.60559559337363	10.5434142788691	10.8218665971898	10.9784528778955	9.8111894478403	11.5074044159015	0.80931233526857	0.889865832865795	1.05023682651999	1.11636068807077	1.05209993908743	1.19904935622689	1.25451023551491	1.13241192879058	1.27439619010358	1.55639658346857	1.34260871046207	1.53874297677112	40.0748930357368	40.0750400535136	40.1184928750167	40.4396712281633	41.3450060476278	41.8815522131668	42.1982574972659	44.0634544256072	51.0310346040093	51.1690572611042	51.1710851877527	0.911083524029271	0.91122033452246	0.933953831485279	0.968072961668897	0.969719712353723	0.969720342587075	0.969733170669226	1.08066478432533	1.16334553561211	1.16335064157083	1.16335065851491	42.2729315130776	42.2849078860275
103537	Mbtd1	7.42000534959598	7.81986334798076	7.99345069976288	7.60010517556037	7.49172065847375	6.81861674681491	5.39964065446586	5.91774986876626	6.79378319236745	5.52815424934166	7.51954210751374	5.06261695086784	0.665666242785704	0.794015887730234	0.855489703253115	0.912174966874211	0.78345111144627	0.776793838740965	3.88855024670751	5.21573569062841	4.51554578126042	4.97719424202685	5.02299374574833	4.84940893205144	3.62610151809961	3.62614446710139	3.65606864100888	3.97987836792598	4.406183711127	4.1804471227393	3.83985747837481	3.80003982518757	3.80003752940521	3.80003753038895	3.80003753043213	0.958601421208029	0.958704031571511	1.00762331660085	1.15737282520207	1.17236480815353	1.04693688023588	1.00517205215668	1.00458348272864	1.00458339600658	1.00458339600681	1.00458339600682	19.7532604473971	19.7601466652278
103554	Psme4	1.46164682518814	1.07432367547707	1.24063090417113	1.28285035521412	1.23529480232493	1.32157733607069	3.10233092857765	3.14240460757925	3.15870319664001	3.48427238633773	2.58830337897039	2.0016043865565	0.496353818354888	0.436844274656633	0.381129195898874	0.395222178422056	0.327568651078322	0.393177450266737	0.438649938499443	0.584115908453681	0.510540472472048	0.513938817901212	0.325498023424828	0.320158652054913	17.6752616893467	17.6738372590072	17.6583278533857	17.5918260098218	16.8284571618818	15.8886455035359	15.2420381451063	14.3748597386408	14.2929780698685	14.6043823248021	15.7561941617005	0.604332670116002	0.603378339917992	0.597453234697523	0.580237456798601	0.509498594993111	0.491558926096306	0.488401587340789	0.487345451514236	0.489515177854112	0.50431113908276	0.55316590943282	18.7111247073583	18.6669322559398
103573	Xpo1	7.7510295459764	7.79955630069668	7.06123403665333	8.17386330604391	7.97595160365008	7.58217473966536	10.4926384838302	11.0576612744904	9.88001664416728	11.483474253209	13.8356354472195	12.1423756572283	1.53589060876458	1.57652259556173	1.53754204584782	1.70362375530334	1.76327991666196	2.05325383689255	3.27191230596623	3.0204369234861	3.17617559039948	2.9670609043017	3.93312712582458	4.60242961015353	100.582740596575	100.372486790367	100.38369411567	100.411541687429	100.475462653855	100.670859388733	102.127051853961	105.474112411648	123.818621334425	129.761103568108	129.923542985603	2.1493026365959	2.37735912793198	2.39848101834509	2.39911703442336	2.39939318771552	2.43588284981269	2.52371570158626	2.47759381181194	2.52227274775941	2.52327840783823	2.52303998615846	92.9648789099699	92.9648789101539
103694	Tmed4	1.29897754731836	0.88636537989523	0.807661963462118	0.926404445436438	0.814412734847341	0.716466215787472	4.63252397736784	3.68995899079897	2.57498526406727	3.53401130667224	2.90552355246357	3.7746283686359	0.454821085859894	0.26849434778651	0.228907212120626	0.0811391381985251	0.280380341033889	0.376527499854884	3.13335004726081	3.33070828225644	2.89323260918963	2.87572378610238	3.20278722654588	3.44642956699112	33.2636867993426	33.1723198723562	32.9212376609678	32.583021778167	31.432106602445	30.3874379893129	29.5558079879926	28.0502231934098	28.9447546870622	30.8664437340157	32.6096577528168	0.274747738614364	0.258558587225816	0.246494062266418	0.238750861004727	0.228087885920578	0.224781108918894	0.224031664598285	0.228609317582958	0.245327097185525	0.261540595675856	0.27480870801987	19.7548304042455	18.5016146305163
103724	Tbc1d10a	1.97516372724262	1.61868169981242	1.57580277054638	1.85042428755642	1.85059523174142	1.30371151641532	8.79867596208727	9.46396681087854	9.26255169096327	6.87156778753755	7.30257646152025	6.58821074961038	0.416022796056916	0.488126581493235	0.418488045489195	0.426410872944967	0.447122535201535	0.47955559703298	0.972093957234908	1.03080190580122	0.833845317253862	0.556821383262552	0.86263150406735	1.26379551066709	9.41617929593685	9.41617929593623	9.41617929593436	9.41617929593472	9.4161667995488	9.36939601191485	9.05543163231605	8.48392092777641	7.27687462129269	7.2449305613044	7.24420774245172	0.352276241669008	0.352276241669512	0.35227624167103	0.352276241667851	0.352270812418735	0.331390628857221	0.317282552295009	0.297592533268918	0.271018294733982	0.271018295592997	0.271018294751887	8.91230288196808	8.91230288196808
103733	Tubg1	2.94474123950199	2.76822331174065	3.33753402310861	3.0172177648924	2.98496240989682	2.47048253790896	9.92217027935332	8.93887802516005	9.02971041963854	8.80285408218771	9.96824169564981	11.2196935230007	0.23057198010896	0.1779561279558	0.162357239434177	0.148826710460002	0.164990361644049	0.212244220179984	0.389671676558552	0.727402051975172	0.65117913229597	0.686919796224069	0.437000161296008	0.584001189594011	24.5451896109357	24.4560852082765	24.2171274206365	23.8930498342801	22.8078261664696	21.8716734517863	21.177074488794	20.2599887963323	21.9043453031393	23.9334461401058	25.3668875141745	0.0706064756352839	0.0659716638426227	0.0623744961452027	0.0600093777719771	0.0568941341212886	0.056109187230619	0.056109371889914	0.0584874654445168	0.0653086887017202	0.0706665982740739	0.0741654418113528	16.9380452950442	15.8004954152567
103737	Pex12	4.20188653066205	4.3454295521069	4.70118113542103	4.93327608354135	4.40004318413628	4.34254911400119	11.9999642362806	11.9897564473498	12.6398591371649	12.392800990816	12.8483783928085	15.3566321320533	2.44571894954476	2.51121742487842	2.10694848441612	2.36950339828274	2.77123762558892	3.16389438887565	3.71519175659145	3.33992541657262	2.79299066921646	3.01767226064089	3.4297602485272	4.1671325621929	3.04998671840076	3.03366827727186	3.03154338945741	3.07628113484178	3.34393188623315	3.58816227993558	3.73954495238094	4.10144328570646	4.15703300867477	3.65522993389755	3.30041217961853	0.818581547250483	0.78794109685233	0.780295668647082	0.779381878289855	0.779282620764992	0.779557623813876	0.781014212562992	0.855115576384701	0.937825995774677	0.939615488882874	0.939729432094193	11.9069438452877	11.3545899060276
103806	Maml1	3.91679485197534	3.23016395015222	2.82110114769393	3.04954700007402	2.68023904984066	2.85477920796016	11.391697520775	8.75879521135651	8.02547131007778	8.9433747739995	9.70739923911245	8.35669219687495	0.776676678108536	0.880794830144527	0.850571429936548	0.84244882754251	0.809908301433179	0.754136691514912	1.65379112848827	1.45593642178658	1.57886468324827	1.63760701337597	1.51139329158859	1.50507043006416	6.20719003297981	6.19151460900749	6.12807114839577	6.02379521838712	5.62821524604507	5.40873584103608	5.6565343660985	5.70771321464491	5.66509575384102	5.68240855336615	5.71793469458187	0.533217894158933	0.521326170389377	0.50284234454012	0.485007014014063	0.44864328271439	0.43158786373542	0.423223440959498	0.413339787627052	0.411608394619084	0.413158926776496	0.415899391407603	11.7342552961244	11.3685347507306
103836	Zfp692	3.1971284144341	3.08411329117086	2.977560577713	3.257986873283	3.42124699199755	3.12016759906989	4.90678543586423	4.93254804831833	6.9852168209729	5.73225105144865	6.09054312014008	8.27966367421842	0.879561825836882	0.951495260893149	1.15248280599117	1.11149878172227	1.43948325888026	1.61933539874592	3.7848945052398	3.27654856781737	3.63478668804673	3.99951397942223	5.25670604294371	5.90496402128998	11.6077032531572	11.6077029073764	11.6076901891507	11.6075384454986	11.5850887900348	11.410714248753	11.4586560277196	15.2147164494749	17.1740507817903	15.8732010962673	15.8659222870883	1.49794721333478	1.49794761460086	1.49796172449835	1.49813506681798	1.52599322126667	1.80044032365309	1.95115470005578	2.52061802202617	2.51662710643504	2.33512481336578	2.33504634089317	22.9024249783787	22.9024249783787
103841	Cuedc1	1.81387036127213	1.43720851449311	1.48704327362363	1.17889758576964	1.30541438984391	1.46949301743574	5.43863871805962	5.11546137238487	3.54246045462864	3.84972240873661	3.13075950132526	3.19981534871156	0.667268215452071	0.597795848935908	0.78876384497719	0.809404127782387	0.519057886759306	0.415976616391401	1.33652275277251	1.71020588538713	1.2718465775137	1.45377065919944	1.17966556730834	1.297231247829	3.98424062989544	3.98421616892705	3.98316885087471	3.96448052242863	4.03608722839748	4.02572961381647	4.01567741207057	4.01028388898206	3.19774804719145	2.28250830803216	2.27878122856323	0.204454584949517	0.204454557948319	0.204454491243756	0.204444127130037	0.182251648066164	0.173566258570503	0.173530539683713	0.173527576571946	0.121471105756262	0.0986505851341938	0.0986071206190121	9.49848647918227	9.49848645755009
104009	Qsox1	2.18046814987642	1.81803284029987	1.71309043600039	1.49403260833896	1.64834237975071	1.45299571149851	8.56431605324278	7.36730724508158	6.54318125503566	6.91971752073831	5.65789709696126	6.94098703926317	0.387530290815091	0.494078573090033	0.452404094154052	0.38509042637833	0.32212684411519	0.256917242079605	0.866894279712635	0.759055321896983	0.78364278549673	0.624359075895561	0.484563519148531	0.622173788443213	15.4684400733072	15.4135611565159	15.254522942822	14.9149396793755	14.4797172080692	14.4149310841005	14.1196430235361	12.4348985339781	10.2763450582887	9.3340057231736	8.84474065244765	0.608346367976589	0.57928777532375	0.556510488421509	0.54030056914694	0.505062009064338	0.478186791115436	0.456012958697075	0.395766166312668	0.339214536795158	0.313694499604463	0.299612789535525	15.845211058527	14.9175427890369
104015	Synj1	1.53574890460089	1.86653090137268	2.1111815742778	1.98918723180395	2.07561967338405	2.27906308405552	4.00167211507657	4.83809520784484	4.20291989757082	4.61029599220486	2.20774132233823	3.73281194797192	0.135358556412734	0.149829722849852	0.110803683139388	0.102950751591061	0.122060495665316	0.105299071766488	1.22352945261132	1.48421884357019	1.5362079443504	1.72013461376424	1.5189466731261	1.60697429021887	1.63001935874103	1.62703728354773	1.606912068974	1.55607461904157	1.32240315780494	1.18633503556857	1.13606721203668	1.11141126424201	1.12952754999484	1.20930028121937	1.38857485885788	0.153636905895166	0.151591839705775	0.144451028653539	0.133105580212107	0.11096832965776	0.106269183752787	0.105182027284719	0.104760180238203	0.106809009375634	0.115059061185424	0.13282111695819	4.51451629234661	4.42876208262025
104082	Wdr7	1.02717691293409	0.818678554720211	0.765599446180893	0.68649863687953	0.767950093803223	0.605142042523711	1.87712558766048	2.05058159460572	1.84509935480941	2.65227338423799	2.38988201816403	1.59289620798011	0.0838579333199875	0.0736878482602585	0.0741593926124289	0.0868753726492415	0.0666681128323921	0.0808776966513565	0.154310971267008	0.146237607632238	0.223446418318758	0.198270802372317	0.170914422326204	0.17047130190887	3.51569627237003	3.51569538333137	3.51565673687386	3.51514944066509	3.43481530574641	3.15864622947643	2.98733558608872	2.84705493977653	2.84139411713426	2.85937776362252	3.11320148473532	0.0648724828784794	0.0648722206987567	0.0648646479450148	0.0647747556776628	0.0580121615019664	0.0527968552748232	0.0524569492156596	0.052423134001516	0.0524351134796183	0.0529306906505202	0.0592055042136883	5.61897262624245	5.61894602456824
104111	Adcy3	0.534749839953519	0.605113863385111	0.514237703125685	0.506130355212445	0.607582488938067	0.57038026704219	1.06869661313966	1.08527313441876	1.51299536605154	0.962318534373839	1.14982136211657	1.47046047447165	0.19080295395954	0.179088702823625	0.174986866910827	0.148810319078172	0.177372665181516	0.205580091676027	0.210859958289562	0.392648597014511	0.333483175649263	0.234104632900913	0.434941564958309	0.426474562048432	1.30744448334412	1.30439320994244	1.27431386025073	1.28868495131819	1.42483526025248	1.49832244820715	1.55453511049905	2.09643786520708	2.13976532437559	2.13994479941231	2.13994555941588	0.0805474211017919	0.0805474208782755	0.0805398486146786	0.0765158109218044	0.073684893312631	0.0736930890598564	0.0817354944740216	0.100257278171287	0.100257250535537	0.100257274448445	0.100257274419233	2.36102601607536	2.36102599299102
104112	Acly	3.45028125776226	3.40767123576213	3.3301574026869	3.87538703451883	3.58226162300088	3.75135289506319	19.1088810339891	19.4382028577763	17.7033642741056	23.1314960657269	24.3435673973405	23.6625516060746	1.08908397965987	1.3221577825553	1.37414722838494	1.41708521870599	1.66918146770552	1.70463328948146	3.27232608135663	3.06980407425913	3.27389940565317	3.7045380823217	4.39792350720879	4.18556854084578	92.9756768902661	92.9295420419479	92.7841601157553	92.6340925914372	92.5925889390752	92.7017284304008	93.4728905594355	110.621448449415	116.316562539588	113.307400233962	108.081127558299	1.20481023461314	1.25273435138622	1.41102622100754	1.59247538835194	1.77087164603918	1.77820453415509	1.9183744795697	1.81779687638463	1.63115738528325	1.51899040971193	1.49423909188156	64.3018756120264	64.3018756120264
104156	Etv5	1.8144368865235	1.7278946782769	1.75917231643273	1.7071691207212	1.86023929615874	1.36737061800214	3.12913638710408	5.50389663554428	4.0970211792446	5.70826675661707	2.6771980696835	3.19462270145923	0.0706091743898038	0.205829820915201	0.170122510865936	0.1787375830764	0.0618675633483019	0.0593366579094796	0.238969573222353	0.129160664131298	0.151924637287538	0.110166091868503	0.0928639049536859	0.0873996824269377	2.95175304220133	2.97134491522454	3.02497657612614	3.09024990741306	3.25839257423704	3.33696350494553	3.33258390769212	2.8944366015784	1.95957712423161	1.51863799853931	1.31536348684069	0.0803800681570574	0.0872457600218824	0.092037874398777	0.0943881142396851	0.0952199110746526	0.0926057945165495	0.0887622021203046	0.071484177202848	0.0491763345663091	0.0395056975842211	0.0349066302904347	3.11391832600227	3.41880116751885
104184	Blmh	1.04055146571856	1.30447463064431	1.5946209685965	1.54615775986337	1.56908797752043	1.9383080799427	4.05329909110208	4.81629420931505	4.63926634497543	4.04175704401139	4.90306837152025	4.89333478493516	0.485989377869488	0.439923234606069	0.478659643791678	0.529746913520351	0.619594623565652	0.586274931768517	0.54103082522131	0.655459843131549	0.772113586863862	0.631325777973063	0.903464539531082	0.910529264229821	27.5982513335851	27.6146237175521	27.6621895135717	27.7703194122066	28.4004696136638	29.0853805430045	29.7181533650782	32.1427201694071	35.8660131790233	37.2627961586219	37.7153611433452	0.471768710566803	0.476758279229756	0.508520292166043	0.546995387426001	0.567836880624912	0.579263881398883	0.589007829222651	0.574084015663819	0.603354169319486	0.618746990809448	0.623970621968388	24.0678168714487	24.3658899951098
104248	Cabin1	3.85032021634921	4.56486438171535	4.34113844277623	4.38642463935805	4.60213831232648	3.98979698922132	5.5063925899956	7.78419613694726	8.7985128769154	8.32550176521238	6.47971793633674	6.53042617351128	0.51713386585763	0.532300391956183	0.599456139330169	0.592856929238206	0.777950125657857	0.609520895047213	0.998658064635253	1.22117955477727	1.04286286578529	0.964094082257697	1.87343833615212	1.31095324980333	7.23668343070435	7.08980864186158	7.1182416902366	7.57413008598915	8.50480284806814	8.82860082780331	8.93945100740963	8.99632390621739	8.99711334888905	8.99711272897064	8.99711270727111	0.479758218150464	0.437150254794157	0.531869390289797	0.590651303718708	0.596451934603353	0.596465864498318	0.596465659321428	0.596466438783908	0.59646643397723	0.596466433976036	0.596466433976036	15.5195180141025	14.2521156462168
104252	Cdc42ep2	2.08372962251051	1.70429444626899	1.52325716494789	1.25652876956113	1.11018523057229	1.20818845502568	5.14910026669892	4.06443351913511	2.79740325595912	2.19491152734444	2.97995123863713	4.14689982182696	1.09158360326857	0.838963760047914	0.770211795910379	0.505505280335033	1.04101077279348	1.25688607047076	3.45712186389073	2.78310125776462	2.42548841076148	2.42581336008179	2.89126192733304	2.91299726964013	3.96637264977914	3.95983186004312	3.82413422966838	3.5595856905319	3.05936009171293	2.89477004528907	2.84122035226964	2.81586185314093	2.10194727533084	1.67449385381266	1.66658077705963	0.322323093587444	0.322286828218577	0.312891781283191	0.28508563871972	0.281735054888481	0.2817346354055	0.281732348980037	0.208818706555473	0.195699866803697	0.195691709179205	0.195691694531947	7.23298892312079	7.23061716667966
104263	Kdm3a	9.04901614360304	7.13862829734124	7.16091044616705	7.18779154314238	6.41069903024516	6.24592614030919	8.87184582698564	8.03473652793762	8.24158082512835	7.12533390998001	6.69118973468218	6.28742669157541	0.764378087664782	0.802900872691881	0.643681973211009	0.607930068008172	0.603167556388165	0.515989776897477	1.68639945715355	1.32227170594015	1.50602753184328	1.28522810495232	1.23747730591081	1.06951344230298	11.412832882468	11.331488725651	11.0634510833599	10.6783086578308	9.34846967619114	8.23556238324747	7.46094550629704	6.35067338370794	6.62665920017216	7.3364723829647	8.01786477216183	0.850856035526622	0.805644290781645	0.752616158858731	0.706351547589977	0.606385946971883	0.547298485091604	0.511916849648755	0.468305068164911	0.499826996811352	0.553323392965571	0.603413310238779	23.9557293383897	22.3497213255578
104348	Zfp120	0.736902692495539	0.71066825131874	0.576327649511612	0.724937507705807	0.36943303479999	0.803972394751448	2.36556855661452	2.37356230893356	2.65576804309777	2.24625069739649	2.83053840345521	2.94987488725355	0.26199590974052	0.184210089045224	0.193174899568976	0.21407099048403	0.245625342359492	0.202459277828912	0.489879200326581	0.355761230683704	0.389021209438614	0.274344210626306	0.546650294644297	0.305695041147538	4.41054395816486	4.37138578229778	4.21057135565248	4.02152562582015	3.65273874449708	3.63176079853238	3.81704253252643	4.24020420767623	4.28878210761785	4.28928283127316	4.28930780657467	0.250964634977	0.222901429860831	0.192667197141929	0.185199206464371	0.192142035671162	0.216834717154884	0.234054166631637	0.24371217316823	0.244056933350829	0.244065378445914	0.244066257401301	6.15608063278163	5.20720135752736
104349	Zfp119a	0.953990232777057	1.12258816063813	0.895495435696178	1.10125227301774	0.848502474599987	0.904161875176838	3.20230007773658	3.35501916189999	3.58180377151286	2.86379230006414	2.25371052474051	2.17047979165467	0.377984201164824	0.340990594678621	0.332424831687351	0.331597835909102	0.363965277906878	0.320593546067457	0.914852887460646	0.948883689343705	0.869162189809424	0.824940557191331	0.92136128136885	0.87286725545173	2.80980615734411	2.79666469039023	2.67849700432228	2.56950618991162	2.40699341133996	2.35477265204618	2.33799241683928	2.3302496437865	2.43989696722172	2.484960958095	2.48543629595462	0.0728329968797873	0.0683300576979353	0.06066200329885	0.0604079700179529	0.0603974150249373	0.0603973965431992	0.0603974019591009	0.0604040213696689	0.0637570455279516	0.0644185457194287	0.0644250345557924	6.38190420735707	5.89692417514361
104360	Isl2	0.848974691891855	0.864161933000293	0.734599607013455	0.866458139781183	0.822115148912656	0.785530712130573	4.76642673263965	5.10125714954008	3.84675253977122	3.77835531781166	4.56865556255581	5.59516307885388	0.385577092329527	0.188667290506344	0.179390664851525	0.131496304048672	0.222399771341446	0.256962500609478	0.485885040180027	0.236296797853841	0.288739819310595	0.281204826052504	0.337318542130551	0.505676844601275	1.0070683929069	0.999414106410427	0.855407753773111	0.557992076592858	0.456781230114722	0.548514430184157	0.639469514710397	0.733517502672533	0.736694172048377	0.736695669448436	0.736695619642631	0.229330523519027	0.229288004019045	0.227622034938626	0.21309062830234	0.164987798963684	0.183131509799778	0.200124772604161	0.203600077196858	0.203604475700275	0.203604627832754	0.203604628011472	1.46514832999047	1.46371354328169
104383	Rcor2	3.09180601978675	2.55579694418475	2.7538632505405	3.14730998507993	2.86171841242511	3.07221659879677	3.27889969164756	2.18178549695746	2.16724361023806	2.18142107912676	2.16085368136066	2.10926783459914	1.45838105880952	1.73097515831628	1.74026420891304	1.61640123731798	2.07725463650491	1.98100878047889	2.00486377740905	2.49978199946854	2.266474411787	1.81065483771992	2.66836758675952	2.61283612653052	4.56227109770802	4.56412198792189	4.65266826201447	5.01346187951217	6.10149385092816	6.79979877805738	7.60131936896359	10.2466386994169	10.6838035146046	10.6905222583317	10.690622002751	0.209592311732497	0.212221878262668	0.274908934602931	0.342775895958686	0.354846756132696	0.367973348775832	0.438874288391479	0.491035909357739	0.491130863493488	0.491130965618957	0.49113096663849	4.76870237167476	4.90240897101572
104401	Pcnx3	4.15434775974514	3.32992003641731	3.79474410119752	3.55576794207703	4.07769371872631	3.58875113254447	8.16720852059811	6.27067746420753	7.33051944485438	6.65745712984845	6.97555105613526	8.71469775258142	0.696662762733303	0.688187322165633	0.697116323465935	0.609775929679889	0.723493720812758	0.731885436252055	2.5418606877281	2.5492903467141	2.53465264522605	1.92128092575334	2.30502502496803	2.27671160177954	6.32218193998565	6.32218192264022	6.32218187046481	6.32218188939969	6.27361451356845	5.54920312081285	5.52220932644301	5.83467947220789	5.83657678722864	5.84310719070748	5.84311502691822	0.437816857073523	0.43781687126688	0.437816913960781	0.437816830135417	0.403281028190766	0.400651416790963	0.462327307068006	0.465101167649302	0.50106394105037	0.501689291467605	0.501689302578482	11.568161248649	11.5681612486488
104418	Dgkz	0.676338978805944	0.833558125032438	0.790089773286846	0.345732525247776	0.683397136246755	0.716779783054322	0.146066057430843	0.0821328195454786	0.0802378492075981	0.164722961846017	0.0802378492075981	0.126282081566528	0.502534357125923	0.570179062510945	0.690009998208133	0.657586738909368	0.777241095773768	0.699654301416733	0.626105465842833	0.654683262532687	0.901670797433421	0.92122587283046	0.919981444401777	0.995433405792776	13.1908481938441	13.1764626100182	13.0838544546267	13.2458103433881	14.0764677845453	14.6038156683961	14.934969210051	15.9888206549921	19.1487285157662	19.2321455262477	19.2338329146305	0.481819697686467	0.496726312318611	0.624101693234445	0.734230868610962	0.754654957824404	0.754117382378928	0.74555842605399	0.771542357386366	0.842626249254416	0.842629592247887	0.842629596279642	12.8324488956189	12.8355933100328
104444	Rexo2	6.54784826462084	6.87753059375766	6.00472645910935	5.76957063774751	5.66438145988976	5.57372069521737	9.85228291442461	12.7791970894189	13.3629590071313	14.2600154290982	10.0107178026086	10.2504697261573	1.06609790970708	1.31486479760833	1.31395168711857	1.110937502689	1.07170051588252	0.974669045764895	1.58714476600597	1.88553163109713	1.90269141100217	1.91114937865414	1.46590044349872	1.57905748709745	36.0609853053938	36.0609853053938	36.0609853053938	36.0609853037006	36.0609851226024	35.9499418460937	34.8460827596687	33.2346779432902	32.2801920499445	29.3451408964603	29.2826216728911	1.44158182917617	1.44158182917617	1.44158182917617	1.44158183054178	1.44158160403309	1.37165439975748	1.31832313124243	1.31831663080998	1.21489374613849	1.17055922125003	1.17055920090498	35.7610231470105	35.7610231470105
104445	Cdc42ep1	4.94817534503986	4.56210366906378	4.66069136675709	4.97861008984718	4.67853933308549	5.46647618464918	16.1630780904879	13.1267475365466	14.9680421062501	16.3800472800519	13.857828499579	13.4313526028884	5.79610375167661	5.54636765418128	5.86798605817086	6.02935116116521	5.72548349353508	5.39627466921588	7.450840663009	6.54900294045782	6.30663972254645	6.00984598496852	6.45908918936976	6.9116098731441	13.3521188853677	13.3521187988062	13.3521185384274	13.3521182076668	13.351761091777	13.3005616124734	12.7870432994054	11.8116580922955	10.2771999946304	8.19735054954668	8.17173167348945	3.53429937747923	3.53429940541751	3.53429948945643	3.5342992696667	3.53361846174576	3.46499788721637	3.19081273243783	3.11917647932002	2.52790034720269	2.16544738517421	2.16300539833011	25.0500248419043	25.0500248400335
104479	Ccdc117	2.51641754853406	3.10972594157944	2.77134343361409	3.03654463215064	3.27876081465001	3.09145293389268	4.82288959960382	3.82666599286282	3.86059113955325	4.30999509277662	4.28902709232357	5.21221651836618	0.737004609804473	0.786360004959658	0.771133583409209	0.910237330113042	0.952931871463921	1.1354107048366	4.86260939701261	4.86719268987415	4.69943101593669	4.39610180583247	3.9514926349461	3.41296798816721	11.3788189762536	11.3913033563726	11.5177572057545	11.7599908364741	12.356166530487	12.6545157407388	12.7980284199256	12.9306384077129	13.6097730293329	15.14126283254	15.4820880757204	0.994748796303228	1.01211020159769	1.08084060240769	1.1186463480452	1.13013266588256	1.13035965103594	1.130391187319	1.13179086248354	1.21515330258205	1.33535041902279	1.35503346925525	16.7243174176545	17.3054137543601
104570	Ppp4r3b	4.91021797912982	4.58551216981729	4.84540280650674	5.47154236643083	4.6017081460958	5.27066374001553	10.1281108469231	8.10241707436622	8.28992306026883	7.9275363478695	7.68492457101456	8.13955593718426	0.932729104582156	0.747486674429176	0.645320441119312	0.703715199963837	0.673435269896456	0.823947735164178	1.42160039616245	1.49728650165909	1.35038642396472	0.992639714242507	1.07882027452751	1.41853869196566	37.5610023584395	37.3726605874552	36.8306065834336	36.1201997751417	33.9446488328052	32.3714090871437	31.4888509605323	31.865246485811	36.0747304291325	39.0011701259211	40.8185868973996	1.06612551959991	0.997900439353565	0.942546153691964	0.907116457140089	0.861786685087778	0.855262241734469	0.86308137686717	0.929221711463512	1.0481407195914	1.12193022903377	1.16805894384901	40.5676950525208	37.5623487813661
104625	Cnot6	1.00420357904688	1.28951216551515	1.12462975169175	1.3738560483276	1.23561831539401	1.06455913192329	4.52209174910204	2.82806949232919	2.65075763318982	2.22796117769573	2.12172000257802	2.73597659661348	1.1199114855384	1.00970499761593	0.757388509338468	0.751380663660654	0.827931537862598	0.804744047304819	1.67994447819924	1.699544508669	1.38000263135854	1.41258032585132	1.01242638805263	1.11856976976336	19.3407140940475	19.2752912799429	18.9496634289791	18.3293079437826	16.0582668055328	14.6106400911646	13.9138274032895	13.3904951694301	13.5985329169915	14.3263013377575	15.6570851360446	1.02620186223224	0.994164717267021	0.924846576327642	0.851423641943888	0.744153844577578	0.719840452276336	0.712990002247195	0.709997167586384	0.724570558645466	0.767313712785143	0.841739815520868	37.078806051498	35.5921045144005
104681	Slc16a6	2.38471829845866	2.30455104842148	2.26393753169287	2.5536857378051	2.04141964961311	3.10441639796526	2.21065445428626	3.01429621360152	2.52901971173448	2.95221178688231	3.74993395922561	4.77500370810405	0.237775659595861	0.243688487503959	0.279173681322663	0.377101841656829	0.451221680252711	0.38934829254648	0.229115813597713	0.157341491668001	0.224944686045579	0.0838683522915265	0.315797861259598	0.210679353495179	1.26384806293014	1.26397324010942	1.31727527381213	1.38885722050912	1.59447846320073	1.84460063400414	2.04664613213339	2.29823064951421	2.59249181876263	2.66567252345511	2.680559505868	0.325412450545237	0.325713044027946	0.327529635601946	0.333050782786065	0.384186482017183	0.436376309235871	0.457160601973631	0.472889574472763	0.502688239104679	0.513346920719755	0.51548423897698	2.59050435187856	2.59755836220421
104718	Ttc7b	1.70403010668857	1.66324359142255	1.56503436274611	1.8389246685936	1.70253293495743	1.8243659308212	0.571050609423054	0.423346951274832	0.854401822405227	0.618010950533025	0.577554221064963	0.477749077696129	0.157018706018899	0.133378861109919	0.15265606545661	0.167270704153979	0.190526317043639	0.159334338544157	0.228465307589034	0.312135127334104	0.228486878268234	0.360547724867131	0.369070091692532	0.24857545400411	3.55183757375905	3.55183743101944	3.55042189848493	3.53823241410892	3.54584748294097	3.59723309627908	3.93660803763608	4.22028120546659	4.18819437134226	4.18802939103096	4.18802972370595	0.0923869022025313	0.0923870530020805	0.0938457983793978	0.108190572798482	0.108822840132969	0.113444768825772	0.111632583275759	0.102260167740463	0.102164848762779	0.102164752781789	0.102164751780941	4.86899133309233	4.86899142982517
104725	Sptssa	2.51068136360174	2.33703769049103	2.55763376832689	2.65421238688404	2.37233295390983	2.4313196811496	8.19274660905315	8.12482702952497	8.08476319341213	7.88935747816782	9.31465054677229	9.00195344644889	0.455723202703205	0.640176001734334	0.664158010134522	0.625568269474865	0.686982492186859	0.793623875614559	0.521283897115279	0.691871632617174	0.723783139607709	0.888491450916589	0.737306187601551	0.930472649760659	16.7677229798707	16.669731826071	16.6817213618418	16.6949763204352	16.7237344218667	16.7411266432803	16.7516269166861	16.7760564638721	20.2239506181642	21.2021063818675	21.0025680782821	0.379416100803613	0.487175089741272	0.490762746760635	0.490781002751884	0.490781140850939	0.490781130498535	0.490780212438231	0.478060016352019	0.499013913553288	0.472410927840112	0.471367623833756	16.8614909180808	16.8614909180808
104732	4930427A07Rik	2.22318616911756	1.85628285533443	1.79801984295238	1.66783427568663	1.89765315331743	1.49208590469678	3.41410644562614	3.69500492104561	3.50800685994766	2.42498176899179	2.52885815280005	4.81774036922222	0.306238141210405	0.215085614158295	0.192863805439791	0.210892035724378	0.214644494447025	0.312790333121174	0.795685336999093	0.60728080708708	0.641822248013982	0.446468424110394	0.636361988448238	0.788286331194974	4.89602288108092	4.88257268839765	4.82383041063678	4.72460774913463	4.38509618637292	4.15344601005716	4.02654867847064	3.91257679425982	4.00787643300858	4.2527961735704	4.59048759756682	0.240028996285622	0.232898821543494	0.220858211607648	0.210311898516151	0.196179413559955	0.192748098318401	0.191716663579993	0.191773198805032	0.197868931223192	0.210921070830164	0.227838668619338	7.57395237883493	7.28306886591704
104771	Jkamp	4.09318502061433	3.60416881273317	3.59510528309825	3.35463025099654	3.32436464664169	2.81538313857952	5.49855174279662	4.23812221236007	4.70548721419236	3.50182584988686	2.88160994294001	3.12367753934631	0.267756761804376	0.161906817403838	0.156440786615992	0.118143526545186	0.195645545286453	0.195402610822923	0.0898760119321202	0.230847368829195	0.15348232694486	0.112284402890457	0.0566680466086943	0.245811522950079	10.1086369123415	10.0785352883158	9.85089348401015	9.56140089386546	8.86830262687271	8.29817700974112	7.81761643189162	7.0310019273629	6.86170016099161	6.8561492527063	6.85597094644914	0.300636014826763	0.276242630710985	0.232100600465067	0.226483900765229	0.222759902984095	0.208570118940384	0.204479600997667	0.203901792981447	0.203900054197127	0.203899480926454	0.203899892479642	8.64421673203674	7.56597292379228
104799	Vipas39	4.16651424359327	3.79599875202671	3.81996502168725	4.40150989637855	4.12272189636354	3.40330796692574	4.86121117526064	5.38571592930799	5.1617739018732	5.97973002535516	4.88238968710357	4.95372849256271	0.204951192498911	0.17850389882769	0.125930740924347	0.124296565102251	0.149831817842325	0.15892921661834	0.8682539398793	0.572969693903033	0.412860019425386	0.383613761555656	0.490364681880383	0.597628856388178	6.29027375266233	6.22794814071897	6.05385629479604	5.84002133152246	5.25763304769454	4.89891434225778	4.73032728377896	4.8470758518219	5.42960648415323	5.74789009530733	5.92734400177724	0.291418541271326	0.261395777980019	0.238726586654019	0.225706576761771	0.211057618238784	0.209715703410896	0.212491944262667	0.230240467381198	0.255232422567706	0.268273437925022	0.27578792964682	8.50998861399795	7.45559312056181
104831	Ptpn23	3.39006971209387	3.18216259668246	3.2880592156788	2.47675192466446	3.58539838415926	3.01794681784729	7.60287246307975	8.68478916371805	9.62196512599852	9.38077193989251	6.8842417711521	6.35101190706457	1.04764194491091	1.09902138896017	1.24350236633705	1.13906252931519	1.01866483773511	0.873842815294398	2.54444551510182	2.46228592797524	2.53822947064013	2.35584109674677	2.23085259469791	2.11034994519166	6.72398107850499	6.72398107844304	6.72398107825669	6.72398107833784	6.68091938207931	5.55971961900579	5.33114530287245	5.28934737277293	5.28932505974357	5.28931340351735	5.1087028300101	0.564189541162913	0.564189541218182	0.564189541384431	0.564189540999289	0.535488903493793	0.443813554328336	0.443811784002501	0.443811774739148	0.443811760538525	0.443810334492532	0.421955191764422	25.101935379612	25.101935379612
104923	Adi1	1.62271897388805	1.93918430635138	1.92960464797224	1.88030285429041	2.05570001906686	1.81686754868928	2.72254942744872	3.09814666289906	4.11012690845455	2.60783439333377	2.92640665568226	3.81896452293895	0.338642489831937	0.55289181829805	0.538759035179255	0.629319980868951	0.52929700668608	0.530953469843614	0.300121837539197	0.57180939767006	0.57910098281763	0.552073798728185	0.554248011203391	0.789990749014816	7.86977382130361	7.88646831866361	7.99305692098639	8.24283448488019	9.29548359096836	10.0658916362583	10.9727427718453	14.6001746726291	19.9717543787404	21.4888477005302	21.7746729770653	0.212443700725312	0.218084773717547	0.235280923612018	0.256986712176147	0.285597138484931	0.290549089235986	0.29300557496164	0.319264472041638	0.396825659444798	0.414425458832668	0.417831063116075	11.5766620452721	11.9513801793922
105148	Iars	9.60521027866542	7.79587498310652	7.26516666047233	7.40223510288777	6.38093113725814	7.47806550235253	7.78130334969892	10.6854599713181	11.7097502370278	11.9903557969822	13.9184382837017	12.3414989116533	1.3584797354941	1.44559572459711	1.4810574436625	1.38492711012369	1.59909271766937	1.51892517260818	2.28012060714518	2.79793945270614	2.67925285688001	2.2711617091558	3.02618527835878	3.18278688083148	78.1770056386683	77.2966421066394	76.2532995947645	75.5790173064017	77.3463427336564	78.3699397932257	79.0377770600122	80.6318079011599	93.7203671980264	94.387068547809	94.4079479189401	1.13589744034818	1.1291692203581	1.24678808634776	1.25145088898471	1.25168118155586	1.25168155457141	1.25168250567767	1.29537431879525	1.2754365536573	1.26253158202786	1.26236986666796	75.5028920847436	68.5596857799344
105171	Arrdc3	4.12971783234832	4.28327124735379	3.88307427307762	3.77211096824666	3.96500550996312	4.33926931244994	13.3545710226358	10.2229693884033	10.3393160253123	13.7409063299961	9.91431880991598	10.7947352415751	3.13976101998949	2.54749269558822	2.52630990588269	3.11237537416568	1.77030821283209	2.20717084701448	1.54335017975561	1.41418964971781	1.41466093265872	1.82215251354476	0.929053491725118	1.00069221930152	5.02152871122801	5.01060725796817	4.96212441631471	4.87085672873055	4.40491394755198	3.88408507721916	3.49470448619699	3.04356781527075	3.50812476568359	4.07130061224687	4.44333333181907	1.15658004484253	1.14591092410671	1.1222666238266	1.08886064334485	0.961277027077033	0.848547851906613	0.774440859821889	0.701192529042544	0.81569160654647	0.943491193718546	1.0269114512429	23.5283155182466	23.2030727704471
105203	Fam208b	6.17013260618771	6.51588873143211	6.01297661901268	5.82971717026533	5.97307890045005	5.16148006143299	6.46086606172584	11.0618784330138	10.3387523142197	9.19883630553109	9.86227685074047	7.64757719393518	0.929843697205615	1.13582863907979	1.39858683077464	1.59824456364346	1.23630450958748	1.13501854612901	2.87945194095456	2.78896263461117	3.22722802132232	3.96606365877537	3.59793577629176	3.82660746556911	29.9240468056459	29.8885995184673	29.8919064573502	31.0375751294916	34.5824382630433	35.8956610921526	36.5401041084114	37.2821739220212	37.3634582076041	37.3642622775148	37.3642667919844	1.10888962554703	1.14630132910402	1.3880155184063	1.6277349605447	1.38484429418533	1.34744628393468	1.34707575725907	1.34706934583793	1.34706934528553	1.34706934528822	1.34706934528543	34.5137285550386	34.5439583169596
105239	Rnf44	3.11104024820971	2.24694502855233	2.32355905627815	2.73154699839998	2.80697832641366	2.76898731639744	6.41853578649389	6.4008280992035	7.46935432350327	6.78122364413511	6.15251895377091	5.68462213271529	2.78931849960741	3.08868382783434	3.11745272278519	2.84382999199447	2.67898861123405	2.27667083605498	1.87606148243171	2.45868344595391	2.40195729648705	2.02253810290373	1.87267933301348	1.58477975214113	5.33704288680366	5.33704101524117	5.33692613376422	5.33431134928674	4.88650224194492	4.15984398310673	4.12859973827445	4.09927460485444	4.09933749617443	4.10724455930982	4.25059530838781	1.7214883277397	1.72148420722472	1.72123735433071	1.71649581291558	1.41275004340012	1.48559970946652	1.49374530593196	1.48191170110855	1.48196125162515	1.4855281518398	1.54518241572678	19.1606405222204	19.1604792256888
105278	Cdk20	2.71286604832787	2.75045186018009	2.3789851274032	2.73016276771666	2.64564421166126	2.68925599453688	1.04967726733905	0.782286250848321	0.898504278711445	1.03907560222615	0.830927914909379	0.81659535697559	0.0584664939952076	0.118842752126758	0.11859665777865	0.0829055773514418	0.0572346418440042	0.068362314963399	0.137717794535191	0.233728831119746	0.15060450019766	0.0816763165147581	0.225296107818289	0.149624898965447	1.5552612018339	1.55526621529579	1.55928725420191	1.59476160359194	1.71535366106996	1.79172902302534	1.83878690294889	2.17731943272754	2.61605645242598	2.62545081912755	2.62564908097347	0.12184370708484	0.121861484628066	0.13056763118708	0.146855382036721	0.149962536936525	0.149969190750647	0.149972051054262	0.201974447055249	0.20570089913155	0.205701454478998	0.205701433770486	1.5070423153482	1.50810160537125
105298	Epdr1	2.93251695532295	3.04707405655092	3.60610185982272	3.61847869170102	3.70162393937929	2.88046170499081	4.27698546013527	7.071346520208	7.51431602825888	7.45447671313813	7.88250973756871	8.05450592293878	0.265121469140544	0.348167087811056	0.365075409374445	0.381859062570076	0.479558911903635	0.507023229297799	0.201508441280332	0.400842119088694	0.396415432536999	0.405470301172548	0.545205696077806	0.673394679958144	16.2814429793749	16.2822477180534	16.2819218463175	16.1945165707485	16.2904706635724	16.7230159143072	17.4297119967699	21.2811045497017	26.1733791988013	28.9783847970989	30.3733362927406	0.397503896623541	0.398088049319491	0.405194128733998	0.513837146650861	0.63516986871433	0.68477745378027	0.74034906225881	0.719080431262485	0.668349541690975	0.719940157123284	0.742932255164829	9.99722144998225	10.0177417710887
105372	Utp15	4.67331726710381	4.7033934858707	4.80790262566709	4.810588086004	4.60948897549715	4.26371779761415	8.23107320751462	10.426433946614	10.5396667120695	11.114222392473	8.65315476843245	10.2865241032423	0.689084284036367	0.994343955451973	1.01011090223133	1.06639028859321	1.05712169568832	1.14669872146999	0.949055060363504	1.66960661065713	1.66815451898067	1.66959356448496	1.91829848306938	2.34729348993579	24.5286784388967	24.5327201901654	24.8287941460752	25.4896629589895	27.0767332352833	28.0809730417075	29.1267626910922	33.0000242877964	33.7343072936502	33.7510024785669	33.751383947602	1.17922195651159	1.18796637287843	1.37647993754189	1.42532721167645	1.4281558102394	1.43497535384939	1.54894626097512	1.62259848541836	1.62260593507888	1.62260600351125	1.62260600478098	23.2041478292914	23.7085882529471
105377	Slf1	1.20888300809267	0.994244381500678	1.13427776296021	0.916259511473172	0.886118989430317	0.995278888129919	3.88034856056797	2.79006662151517	2.67603317142448	3.22080680113956	2.77579518688456	3.26462282371401	0.263593049480864	0.242588315349713	0.222952623888219	0.228894371569123	0.248209969025419	0.373816994336342	0.248931763924586	0.267381472420859	0.242283203568754	0.307237429766194	0.202051401486117	0.277916038572098	9.47015865938462	9.42721079355012	9.27638744557095	9.05717136409598	8.33586983643675	7.81808676834327	7.56142728112193	7.9378231992807	9.44099842177058	10.223740200243	10.6227925693877	0.515783891148135	0.487205188458315	0.454872235032111	0.431011003039701	0.397410734621842	0.392659555891793	0.399323183312967	0.450564440874241	0.526179308594165	0.562689671099988	0.581732178460817	11.8552640561677	10.9840608642295
105387	Akr1c14	4.20578562304575	4.58306065830847	3.69080895625921	4.1922976456686	3.37590221605624	4.47443968298494	2.36950902172353	2.10260084258549	2.05153371171236	2.09177041921033	2.78841915298504	2.99494621099423	0.0583059435789169	0.0612185739122545	0.0665546769029934	0.0586782771851351	0.0877259778818753	0.130327384965496	0.128654535499879	0.0566758181131033	0.15470011351009	0.182973521751498	0.100240953424222	0.260745570270695	5.91345274201159	5.91486599643919	5.94123141486867	6.03989158953982	6.41502672608286	6.66887521647837	6.82946410107953	7.06048466028376	7.12953392743241	7.65475943825526	9.6185442686027	0.0999905338076707	0.100629257626645	0.107027755398834	0.116139341919182	0.120031080182143	0.12011091968403	0.120116120238271	0.120123283848339	0.121050183462552	0.135105117307707	0.17259739736739	5.45329690088431	5.50090541038657
105428	Fam149b	3.20416446282818	5.0438366776882	4.1067050922688	5.4055912043956	4.55951038150109	5.32131619645919	8.56810581492519	7.56109012127279	7.40177710413564	8.27653615211193	6.04395712049338	7.61849530054495	0.535688777648502	0.377470905722228	0.323985555001151	0.285989485815378	0.401782851838645	0.503826998587675	1.00167779420353	0.807452560980732	0.474305166439111	0.609753525964344	0.663258602037995	0.760998409905381	3.96647143565765	3.93453516637479	3.77749816734122	3.63857404889458	3.45181091623393	3.41911593053641	3.41759166481855	3.40704987667303	3.36544845855247	3.1931709567928	3.05862643326373	0.501075961911608	0.457433791394765	0.425374622383493	0.393813051837646	0.368337712177798	0.365749641613038	0.365496177160258	0.414486798923816	0.46227604478707	0.508174388726566	0.52674500147527	8.8248889400492	7.57034500732955
105440	Kctd9	8.98223019419061	7.29297444405139	7.01367390769546	7.89528706759222	7.07009364530377	7.24101163436729	7.28299592645932	7.34940913484719	6.71326132799747	7.95292315500531	6.29135058242803	6.11152052219602	0.73976863147865	0.9070586110947	0.741235865123261	0.884154168312778	0.626504551900398	0.686293551856644	1.57581579434341	1.82171131821637	1.57879916863938	1.55458334190152	1.41180255139589	1.57667527363612	8.51905129853492	8.46959487723717	8.40388942306789	8.36081668966388	8.29211362403717	7.95590703891343	7.16540433249512	6.52926652675699	6.52515757140364	6.52515558231292	6.52515549886538	1.47647197481804	1.44164035830833	1.43754084991657	1.43720318048847	1.42673301711152	1.2976741466945	1.16273313075438	1.13099797417268	1.13090186973117	1.13090166371036	1.13090165528613	25.1731280969109	24.5087133872445
105501	Abhd4	1.31928196588492	1.81621149655285	1.24226544197994	1.47923477336032	1.51925330355234	1.3802309723092	1.48644930590512	1.73950867818196	1.00010336608337	0.975302173935031	1.54569512766168	0.929040350546796	0.273949171221027	0.230840808013834	0.260812747339985	0.235156598788308	0.215260536307927	0.232385343516885	0.23778521340046	0.0391795873920893	0.10967297041057	0.0851625753536594	0.170478429433769	0.0411756569153851	3.0855884097088	3.0736575490563	3.01776818182853	2.98537834646325	3.07571854795685	2.76036503020132	2.53196208313513	2.1370633698759	2.02544927451302	2.01953931545288	2.01922602428281	0.0550783554883107	0.0491036265385388	0.0413141953686613	0.0396330366225422	0.0415013091504353	0.0420161413347068	0.042094960412977	0.0421194841125432	0.0421201800077502	0.0421201961788176	0.0421201977486803	1.93956815659513	1.66769753431073
105513	Chmp7	2.55565613380017	2.72488202339381	1.90189992372994	2.34071857354103	2.12432346857537	2.19574888733838	7.2814402325679	5.17937147042979	5.68290416773448	6.30643604168933	4.92199565715173	5.60075500843256	0.400746742584583	0.323832155117659	0.369120736253825	0.2952316681905	0.360698457909109	0.381103920027672	0.825056587854625	0.981787728442695	0.658395325252028	0.658446869204556	0.710557621572779	0.606022318255722	19.571516711438	19.5665408504023	18.4581973875851	16.9257492422557	17.0690616945162	17.1620703744814	16.317951345292	14.7637309035127	14.2966801108697	14.2694435081019	15.0496764875968	0.25297830078725	0.25297830078725	0.25297830078725	0.252978300787167	0.252974850117902	0.207630254805894	0.198497113696664	0.198494739277766	0.198494732592657	0.198501358125809	0.230331758623735	12.9012426621868	12.9012426621868
105559	Mbnl2	2.84585264179233	3.06300196540442	2.72731578561387	2.48311200033397	2.28099729477492	2.43297187790258	8.24365973400492	7.12895443510752	7.13525822484023	7.15588207567412	7.24185359145333	5.26840357829016	1.11412151775288	1.10645220957999	1.15748076253327	1.05422271079944	0.905343707563228	0.906099210458271	1.51243411316553	1.54845474878048	1.74810213184685	1.62855528746778	1.29587410255377	1.57546122058502	20.5529989163813	20.5529988646987	20.5529986875926	20.5529720657748	20.2882598773581	18.194560441904	16.914903133942	15.7004637383028	15.6177698831197	15.6240946754981	16.2684384037862	0.732979314995233	0.732979355555664	0.732979127477647	0.732960970316646	0.649892510854103	0.557521330501388	0.556969214957443	0.556962273748866	0.556962836411025	0.55744475783374	0.593244856871955	28.2502136381109	28.2502136084323
105670	Rcbtb2	2.73429502734874	3.46956266616343	3.32303843607267	3.57999899378493	3.57277575811977	3.3870552500056	6.98672827173977	6.03570859707052	6.32504624175027	6.57791611401179	6.20698813658956	7.09380252715736	0.559636644115748	0.462539128777999	0.519818703228521	0.541882217301625	0.51670712497495	0.53572719354551	0.0944145579802851	0.100274628315999	0.0391795873920893	0.0984215381287332	0.0646897965544984	0.0433173295534769	7.00292573041111	6.99175631550202	6.89783436443749	6.80714402073795	6.61873154166029	6.5124249448598	6.45244416237587	6.3826597522978	6.36596507667509	5.87964543774147	5.81946949614571	0.275311693165727	0.262876121102222	0.250793059552922	0.25061910421214	0.250617553739186	0.250617400509121	0.250617294261359	0.250617498927397	0.249590089040266	0.229083635504241	0.228751962828928	8.0162372915199	7.42830024492404
105675	Ppif	4.4689344357604	4.02446463856914	4.00707728907538	3.55841342341499	4.03946244490337	3.47205745392365	7.79293165565789	7.34386120698113	8.45892732062558	7.73519180251675	7.16098277743527	6.92469322597414	0.629229994184237	0.998255547021362	1.03394267947741	1.1752427942325	1.08229969558798	1.00259340596857	0.892624234386933	1.18170367952118	1.20355024039523	1.49897998401491	1.42270467860791	1.26266922748809	15.6851387088067	15.6583746876342	15.7336950603562	15.9178942163565	16.7090128242072	17.5882185628195	18.3700059382544	20.0225016823115	20.3954691726287	19.9500849423105	19.4529704240238	0.487982824996633	0.571915854214568	0.651123202388967	0.685250233285511	0.720459124204261	0.685961472925507	0.625739342933458	0.579859838984758	0.571922233739575	0.557645919109613	0.54390662935348	13.9330977648552	14.5778194912592
105689	Mycbp2	2.924510005356	2.47154266510923	2.6422686052495	2.67949200202639	2.97036549365391	2.77334169152432	6.40078035638102	5.49725698239405	4.42199338340874	4.98848465162887	4.06060527222424	4.69191821444793	0.365049834355674	0.326951234361281	0.328547797953496	0.370629518624169	0.444036048532277	0.531659884797714	0.730732509865674	0.572817937010284	0.720494088377621	0.635675763033533	0.881974521567258	0.878668891678141	7.47890212226684	7.47890212450221	7.47890313254987	7.47902131676705	7.88464214891538	8.72213421657173	9.0050274973159	9.15480535257819	10.0857244769427	10.0879802939529	10.0879817194213	0.396360256119316	0.396360257476207	0.396361059810696	0.396434951603393	0.47237096117711	0.484207611231497	0.484245384852203	0.486999169743791	0.534621853055456	0.53463393921637	0.53463395455938	17.123877210187	17.1238773519907
105722	Ano6	3.58219762708227	3.6102611657375	3.3553009115619	3.630938237047	3.62468381147797	3.49475424977649	10.3357065317215	6.89041786855466	7.46223927489136	6.87357779916176	6.1899329605991	8.16641027360687	0.525124384238718	0.488436004779009	0.486753780107361	0.436892547606692	0.370214207291075	0.393773573795218	1.02774308521581	0.906477559651298	0.942547313764202	1.2249852257652	0.783451677688713	0.656847593344605	23.2187210453165	23.2187210388814	23.2187175224734	23.2185768009715	22.873182985652	21.3704808896085	20.3827359568964	18.8459132840566	16.1556818619419	16.0891548266568	16.0881030235456	0.338234816573845	0.338234814023522	0.338233903982538	0.338191866933167	0.295516933003935	0.275968235828283	0.275817490477847	0.260752167255154	0.23436353107757	0.234360477997953	0.234360470438414	24.1663816700793	24.1663813566478
105732	Fam83h	2.47687504152446	1.87106067963019	1.71424161734857	2.29162327838003	1.78088737283755	2.14585519397052	1.84164361338325	1.67756630471133	1.47559865783498	1.23317941566646	1.838368452558	1.53609290367081	1.6454795850082	1.63531754876838	1.47656821717166	1.23319432352319	1.43074108773546	1.41199971465815	2.66232860610387	2.83645888265039	2.76427535236157	2.00939005408899	2.84926071351708	2.89995341836198	5.62480031968661	5.62480027167338	5.62479999524437	5.62478857605015	5.60695355011589	5.40626726877163	5.22477527132002	5.00321753646256	4.10113709821317	3.57898901654287	3.56773533193197	0.539785371040298	0.539785379825047	0.539784873556957	0.539766704701249	0.523076536757971	0.479953539108452	0.477705200202997	0.477485150822	0.357979947659515	0.342453785560921	0.342361975149776	6.29478659223309	6.2947864371725
105835	Sgsm3	1.54899297063543	1.3295028338082	1.35378940068699	1.04837307178378	1.129580308002	1.36375954250246	2.42805755597452	2.56791568382533	3.29565560727921	2.63134955000866	2.90099600525434	2.6657764463258	0.564518517944864	0.557493897278853	0.632489599625871	0.655891834350282	0.597220787632273	0.608977968876743	1.96793093503184	1.67996443805617	2.06548402676816	1.51593743008233	1.9997635253029	2.15303827028994	8.43315647144546	8.43313894018661	8.43088211737434	8.32776959886584	8.28323211298746	8.77873262815035	9.08035891519834	9.75315922781816	11.004979878674	11.0354949277005	11.0360523527659	0.18378678185793	0.183786817239193	0.183786673275501	0.183782285730835	0.18264946523848	0.182463529687963	0.182465951123988	0.199181746378112	0.211010419910287	0.211012533186604	0.211012114708168	9.65191097548322	9.65191092426178
105837	Mtbp	8.16405866114347	6.82737578917391	6.32172855788819	6.19068502063956	6.26455395031851	7.57931561626293	13.840680083502	13.9358765087835	12.3862182098466	13.1639269583133	14.2123181739214	15.4431135024932	0.932640841340604	0.975714962019054	0.866838341213824	0.787287653698299	0.745858622214213	0.866535071785958	1.32215770469543	1.16462334024772	1.28751536114447	0.907907131757482	1.02378607471278	1.15368946701142	20.4883705816531	20.3851677911588	20.0600463837302	19.6192826206915	18.266163034869	17.300381089407	16.7296696170236	16.3143535396451	17.3391206262327	18.5171823407348	19.52184432679	1.08778651145563	1.03566844714414	0.983758915394089	0.946651191673003	0.889158256364458	0.86782185403478	0.860146100008532	0.870338618733863	0.930846722151823	0.992495013797388	1.04409070378113	32.1319041278958	30.2346713194161
105841	Dennd3	1.61360288155729	1.04744060969326	0.788941544958801	0.898649259347229	1.03079775619723	0.748094396945832	1.82309144627636	2.43011707476488	1.91091908241	1.62707670580339	0.41875527213564	0.932102704098756	0.255762480681832	0.154164873916059	0.181419859953806	0.15536954280862	0.186000493222337	0.164212941456511	0.727706619640605	0.285707738475802	0.380927048102166	0.305227319816724	0.376411578927476	0.257914578732704	1.07573814728931	1.07573779808383	1.0809882577098	1.08047517446298	0.924031903725668	0.82668379416511	0.779480184439947	0.62837664973324	0.612554096998796	0.612519536334392	0.61251962045037	0.0446689375162126	0.0446684934511443	0.039083141632647	0.031995567862566	0.0305129689677808	0.0310209245418467	0.0305610704287219	0.0256058665683001	0.0255971743768422	0.025597173484078	0.0255971734795551	1.64946609611833	1.64943902940764
105844	Card10	2.81039182021415	2.37688587027445	2.38299556644283	2.4976497915925	2.21781164209068	2.29914670865006	5.2173082342955	4.07821903044284	3.30330509992402	2.80076024950786	3.03420895615568	3.1859510974328	0.471110715399422	0.409898761557845	0.345964245923631	0.209607072492112	0.363002837411081	0.335854735058499	0.67464910886075	0.884094622072208	0.650515608922614	0.474553607109196	0.660043260303704	0.611921130099883	1.33165651576168	1.28184852944387	1.19860615527621	1.13557418905292	1.03805439077935	0.983351365228564	0.936680791143431	0.791369872024875	0.658969362754176	0.612308790673557	0.591650934264568	0.191201574257809	0.17157399830773	0.161061109480212	0.155409603013666	0.145882890461706	0.138778107465319	0.132299224448008	0.112257285716406	0.0941718734776242	0.0877369105264948	0.084862126442432	7.78515783255882	6.89484102999972
105847	Lmf2	5.54163882206095	4.69783351770504	4.49607459712038	4.55741606602846	4.30942742057471	4.04690602028161	11.3549019191415	11.1546393612125	9.2238735681612	10.0490286194165	8.23603134105317	10.9239414537357	0.780947131852716	1.07872485404564	0.886249716544413	0.861785588217656	1.01639235838204	1.1497414285413	1.39697755797134	1.3258664446645	1.04967015003923	0.929941136025937	1.33162166098977	1.54773219698333	17.026464868015	17.0264268063256	17.0069650087298	16.5407949143081	16.0396807754381	15.6070838295345	15.6432415327888	16.0669427364946	16.1028783895818	16.1030925310173	16.1031006062707	0.517180924682503	0.51718092468832	0.517180920180949	0.517180101008802	0.495224855847729	0.388004106978864	0.428426527520345	0.429359208435218	0.429359197085678	0.429359207755434	0.429359210803537	24.7919390910267	24.7919390906691
106021	Topors	6.10149435014118	5.36403704030616	6.21166288636662	6.07474464778569	5.15977064432569	6.12404898443721	20.9384769884255	19.0939594376288	17.2678773260524	19.4101787564292	19.8942134735621	19.7359787780605	2.27753688057614	1.77774329188608	1.81348701234115	1.92917224883627	1.93101537518072	2.15534546121927	1.96614459378849	2.01216658794204	1.80366178393058	1.99348215023903	2.40309431781445	1.94676735797876	39.620647888106	39.5464235171863	39.2749863819736	38.8414991620016	37.0844643160573	35.388477328919	34.158405358413	33.217227381135	35.951668508619	37.8040841615577	38.8288777110769	1.72068326041212	1.68132568755102	1.63058050279182	1.58367932368049	1.48290647607737	1.4337750815181	1.416279094207	1.458014295876	1.58262929367317	1.65345042661104	1.69296421078073	49.6838499356351	48.2430303156019
106042	Prickle1	2.50775943282726	2.1487785608188	1.98328505274976	2.49937946554503	2.42322740454695	2.26358907779738	0.31257570842614	1.00149118620236	1.43966637276196	1.51717994010272	1.54506747146337	1.45244549219624	0.105500333401321	0.103133963028059	0.144685605488725	0.201106792141477	0.288202485438588	0.257379482841482	0.5235353681552	0.547262550691508	0.39950993516475	0.534187914491872	1.08250747710373	1.21725204441993	0.591202427050966	0.590916495520335	0.573629648844281	0.529279340388938	1.22775604968587	1.65638862075706	1.83378883676248	1.96029896670097	1.96135445682092	1.96135491161453	1.96135487871995	0.0381040620981576	0.0383913518423149	0.0555996691036178	0.0777228061936493	0.116707677490183	0.117519352246581	0.123898393123413	0.124796102848066	0.124796117167668	0.124796117322537	0.124796117317429	2.26203022380264	2.26203208605792
106052	Fbxo4	2.86392142152522	2.44837716821613	2.73239345638941	2.22641210060765	2.02762317748482	2.13957390733101	17.6475427208643	15.7064662221042	12.5507311699811	16.7152313903751	13.6890058069597	14.6763828341843	0.546115058767293	0.421217043426834	0.435748034452832	0.560530154856952	0.456479909544348	0.382625938693454	0.419768681824673	0.412694097744486	0.340665294645038	0.598354743074638	0.275837859397062	0.52841900824667	5.61710661956487	5.61401373016811	5.5407388719497	5.41052084508821	5.11062518353406	4.92868722495854	4.70743765065013	4.13058472640547	4.05778332986293	4.05699916356209	4.05699162436491	0.406378224992595	0.399755639374001	0.354181994255387	0.342459218660051	0.341087002581411	0.335324120078995	0.305660444679999	0.293516021883844	0.293509301740025	0.293509296491568	0.293509296389579	6.37102393718175	6.08657530385678
106064	AW549877	8.20759282507044	6.47758190109819	6.4689534864185	6.00800346975841	6.73042672933529	5.54077639119719	14.7656564788706	14.2617734188696	15.7445613979242	16.3287025787079	12.0444677143373	11.7179088067676	0.735012892326981	0.554878465785258	0.566034666496927	0.663342751592261	0.562729560683672	0.526076818400979	4.26141326797485	3.88823206839693	3.11738031683239	4.22664926035429	3.48982526185722	3.91820290413133	10.2819531211715	10.2562035844067	10.013182049796	9.56508497957607	8.53758174409904	8.09108342350801	7.89191476134363	6.97924189151773	6.25269143431883	6.23966107302133	6.2390240462898	1.12803081538317	1.09139903771859	0.955176028406812	0.8793510738293	0.854676734245439	0.853098581619373	0.847980449872343	0.729590373856316	0.685209295787895	0.684525074533706	0.684479218031299	18.4027137927271	17.2141311669343
106143	Cggbp1	1.96418773222993	1.67479962673363	1.74810312704043	1.8707129221257	1.85600663533996	1.85206811074269	5.16317697249675	3.93317397444089	2.56907933047698	5.00516922915497	2.50435477519743	3.52579833327734	1.20545288518851	1.47040204409266	1.21742581805639	1.38534126492717	1.36179198436565	1.44707883532905	1.45647467303182	1.3083646300799	1.00681055457448	1.11389552303683	1.22541547798635	1.04958909428705	24.1899457870541	23.9959280115399	23.6653880218671	23.3717482952005	22.7070137663021	21.7591604026148	20.8471775938973	19.5422109592922	19.3133432072515	19.3080006788846	19.3078772666977	1.29890353100243	1.17571531059071	1.16265141762098	1.16194209305484	1.15043754562535	1.042702268257	1.03684950550015	1.03675580436914	1.03675578295603	1.03675506182338	1.03675579551622	22.768508005714	20.3684910478176
106205	Zc3h7a	3.10902119661827	2.39128348789056	2.44667060441423	2.29218793827953	2.48139509917699	2.17325982971784	6.784903569769	7.6895423554809	8.90677574697144	8.20598557021275	4.45982616361087	4.49275795435181	0.596795540168674	0.566120118045558	0.587832920821742	0.632188249188123	0.417523044616488	0.337397459988001	3.46824502433492	3.11583252514723	3.100855330832	3.18566139490756	2.87188004577087	2.93953914701681	14.7171050213368	14.6927593925623	14.6480644347768	14.5928710802731	14.1984943981897	13.364028185736	12.5000958603923	11.1086261307515	10.9293129618357	10.9256464718711	10.9252727793475	0.586151611357836	0.577867569157584	0.574769914893956	0.569567014119581	0.526810402783469	0.476917502975299	0.452563680021857	0.436407593432872	0.435202403014003	0.435139797088888	0.435129709216147	19.6394062735326	19.3387361231807
106298	Rrn3	3.79242944800453	4.57213527289278	4.37748372369512	4.73104933747875	4.32349670101096	3.99208184963915	8.96262659283615	10.5494193762007	10.5271274972215	11.0253395084987	10.3082132695469	9.27024241341409	0.556235207475084	0.61432112944076	0.796802872620707	0.795579097012695	0.910504817570758	0.998979877575952	1.40068485867238	1.31519122341032	1.60809797102306	1.62003715648634	1.97044811287878	2.04764755260836	49.1693445972064	49.1579925642856	49.205183619103	49.33897013923	50.0745096028012	51.0372786155371	52.1374049587562	57.8583732097798	68.6497114031113	73.2859758853323	74.9202001561037	0.494681378688064	0.533286318564342	0.582600087904164	0.615838097233536	0.657410215860179	0.675599039094478	0.689567577746394	0.716881608665707	0.708976557082464	0.712024796785002	0.715277658649613	28.6090412825723	28.9595150981684
106326	Osbpl11	1.08095762768428	0.97418104064342	1.15615810806437	1.05758499511607	0.990953325882787	1.12062042925235	7.361801873674	6.59536931977431	6.96669261569941	6.33440415723036	6.02508358639652	5.56941916853071	0.316955020881494	0.274548041275238	0.237500716676004	0.180563565726619	0.221758057986497	0.220642590414205	0.527374490013769	0.535333075653657	0.53576185164568	0.476132212274239	0.462887463622366	0.36964413259103	7.51220557361711	7.4697335140477	7.30986024329465	7.07858046551136	6.40222747254438	5.95347954618958	5.68779470485041	5.37433717608504	5.4003918667159	5.58086797423318	5.88392494885933	0.215008269226765	0.19877606103958	0.178757692160171	0.166563993790171	0.155509986904913	0.153554432361257	0.153020930946699	0.152926251909439	0.155256560270766	0.161249923155873	0.170522709670828	8.77881011516267	7.98413253121376
106338	Nsun3	3.14608074337348	3.41326644029773	3.26446968713801	3.54227809757432	3.12711465051286	3.13515867630001	7.09051993987306	8.07345519610258	7.20925644984792	7.29219502086451	7.42468832438513	6.9439033044794	0.16602650361444	0.155586610048748	0.168833373335623	0.170894840459041	0.152005741066438	0.230725158183862	0.26585441454179	0.239759672160185	0.220583202740018	0.209030809326163	0.218147090043628	0.289765003345131	1.99628176371912	1.99939802220854	2.00976258842605	2.02533328298185	2.08657645755004	2.15057385573767	2.20754206524189	2.35678510096247	2.47641114816277	2.52385461931841	2.54847536584029	0.137559528015157	0.139112194711469	0.141034368280423	0.142902383269369	0.14794307898062	0.152086892371175	0.155460852874803	0.164026156215672	0.171190908599358	0.17417263056329	0.175757713871193	4.32165279774266	4.38196940679731
106504	Stk38	1.52024426158983	1.00193119786128	1.08715867586241	1.26420242200391	1.15128463428238	1.09177790212399	6.8546194055511	5.00426415952919	3.51164286572244	5.45188739627016	4.48140095510287	5.33914162073176	0.512436819232499	0.465726493511587	0.362942322944003	0.402765810061485	0.441015999956295	0.473085544658258	2.86637072316645	3.07579189953465	2.51389202993254	2.63378351961442	2.61708883827019	2.55762477229591	11.1661150736755	11.1193016194357	10.9399567308836	10.650465488224	9.62661196257075	8.88542802987332	8.4698701662334	8.09354950502305	8.35650803490623	8.88212253196738	9.47489944458067	0.547122024916456	0.527513638505618	0.498273237953183	0.471010858039257	0.423477431412457	0.406380114665079	0.39970176489713	0.396421403953016	0.412275738938229	0.439011509160092	0.468005625878484	21.0879538542734	20.1679193076817
106522	Pkdcc	0.727708117710122	1.2872855964672	1.02242619688864	1.24147931560605	1.01695225726153	1.14545579701529	0.385469598036192	0.578678320249808	0.620401225834334	0.652947796677458	0.933503933402158	0.613788776854295	1.48778791670473	1.12969232478704	1.0973605073158	0.836216346566457	1.75591649141508	1.69422716349421	1.22331714976982	0.510297510310701	0.895503919456133	0.671632170221307	1.21356160697461	1.29305299918187	12.2906863437073	12.2727944370942	11.2277996140464	10.130395655564	9.43305638588232	10.3770047311643	11.0326794676638	12.7605735795297	13.157663985097	13.1863110919375	13.188398597686	1.19015262780123	1.19015262838247	1.19015269944634	1.19015505891538	1.19271106903119	1.30658813873596	1.46517576325718	1.12025113144073	1.11781938713569	1.11781896434452	1.11781898672497	8.64172750388783	8.64172750388783
106529	Tecr	4.16570435894378	3.82376119812237	3.33714972521535	3.14693874149641	3.32612388895194	3.63708964549293	6.21811680948937	5.94677387788551	7.18932725538092	5.44203850976737	5.57678543964505	7.54867749855755	0.980116719265305	0.960985032133917	0.870108217016569	0.786300412575484	0.807580813641252	0.990790729485857	2.25968988003267	2.01621441217104	1.79504828802646	1.35312873175209	1.73064194753397	2.10782259125136	72.6877024274802	72.3471613168579	71.9758137926419	71.6401142138125	70.8145777718744	69.5509241900276	66.5003950598748	60.4023260779354	58.046473972265	57.806276535263	57.805732154629	0.775716388212289	0.730829377291002	0.730822585844519	0.730822642576577	0.73081989397122	0.695243604123067	0.698616430778864	0.698615543408158	0.698615462536066	0.735602815599398	0.824909370807063	44.0356187685272	41.4871042686133
106565	Dlk2	2.5928522913383	2.88991768804592	3.48669104502277	3.99734588484584	3.69212571003411	4.24133801515726	1.80393259411967	2.74628928265249	3.69336671348397	4.08731055260078	3.52755082023605	3.55876555740647	1.66574284544533	1.78094824785768	2.58123377621768	3.26191042443399	2.86422618302977	2.85499575112303	1.01177674114115	1.35389349509194	1.8547382117377	2.4835392774853	2.97477493598336	3.02705462941387	11.9955368945781	12.1046293620422	12.5246870091752	13.2009745462519	16.0131282201309	18.9843322417728	21.4948322231707	25.9756098275182	24.3350824336169	21.4843859133923	19.3603375167739	0.727321266863354	0.817852099535851	0.938086677537896	1.0468720514839	1.2940888759387	1.4468625730964	1.53669131090419	1.60716703539316	1.43489611135884	1.26964420575224	1.15019857139158	13.7404253621217	16.1818772636294
106572	Rab31	3.07179380690009	2.84132814467097	2.86265885440164	3.17890214706677	3.13967391189371	3.2200403076099	7.56840386076681	6.93149701877849	7.31264913695183	7.24250441419622	5.62780499801442	5.61560053150111	0.370873713869269	0.400207067145026	0.45231401538464	0.403956309606915	0.304598297184653	0.249157928160184	0.464707056088602	0.45835407085732	0.752278562915573	0.712394762960607	0.381490225181815	0.499508157832734	31.7116367952529	31.7116367922565	31.7116367832433	31.7116367928358	31.7111480033982	31.3256421811193	30.2502160871466	27.9041107005658	26.4256351475953	25.3166701052623	25.1823831129506	0.190425657449862	0.190425660287117	0.190425668821639	0.190425656847295	0.190329003138187	0.163986302022271	0.160389603068483	0.160376580505085	0.152512403323326	0.151114428770023	0.151114203724283	17.2108660332652	17.2108660332652
106582	Nrm	3.78814695541958	3.1852710533393	2.92119996437979	2.70635630144541	3.1900665995273	2.89104633204287	8.61141398494726	6.67841864108843	6.3793929229333	7.50804940130894	4.80678392839499	6.44802741109401	1.08331997147799	0.812003503453336	0.707719399795871	0.800684009916101	0.671663938209514	0.348968961526019	7.83784091465091	6.55531709571759	6.00026118098643	5.63239645017732	3.67260450239765	3.89702960430365	8.4555404090171	8.45143272565438	8.41980065901733	8.3325042718221	7.78474336437935	7.21421065596278	6.80119138207251	6.08268802794115	5.16836697697135	4.50942357265249	4.28583252377587	0.652145394948541	0.645684751988918	0.62229385158632	0.584545876910404	0.499265859222157	0.47651472192511	0.469886008861512	0.452288376839231	0.37958783860036	0.340085471901919	0.328176481226698	8.0666539471758	7.90226516275631
106583	Scaf8	5.69396102652781	5.57919038120789	6.27494231621935	7.08731175180414	6.43036455778847	6.67233339589628	8.6114652650368	9.31331818466805	6.09973913100226	8.22047346128512	8.31537839179761	9.18668242281914	0.666425848773554	0.688123802850711	0.758550656911324	0.817681584908662	0.910893529893397	0.929714182338272	1.21170119340702	1.46080593871899	1.469841517392	1.52050670731944	1.41866102660177	1.593597867589	14.3829041248522	14.3829078379387	14.3898972629882	14.7717398241565	16.4378053828868	17.1705321210325	17.4868907660333	18.2714011021176	18.5825130951895	18.5828989061832	18.5828995929924	0.655181203570144	0.655186234875429	0.662600271877777	0.789133665907392	0.807526397256591	0.807526700891778	0.807530465077536	0.845516493555383	0.846502644269781	0.8465026458633	0.846502645859893	24.1587476917837	24.1591948261312
106585	Ankrd12	2.28838188340137	1.85069002959439	2.31244052753866	2.17763247630131	2.44897367421776	2.46654003055829	2.83601518038175	2.88102014536638	2.66684670517025	3.70269680289491	2.51935544744871	2.05923775969119	0.165790569262026	0.165709729673251	0.145723638758368	0.155454976820541	0.145329688384288	0.0832814540548796	0.240454389973939	0.262690373578246	0.31955655320215	0.220181537020189	0.311728045799348	0.298243633486233	2.59168424549795	2.59166826694822	2.59152077538893	2.59092445994039	2.57776980876909	2.51238351962929	2.35511360552707	1.71027274833917	1.60437510451822	1.70286160897396	1.95314409350286	0.209322478365153	0.209310317615963	0.209244861426383	0.209042396236037	0.205994976951349	0.194979624847752	0.175685239831831	0.133233859247083	0.129895519501275	0.139102128948338	0.160625714292234	5.74624976756935	5.74574137577323
106618	Wdr90	3.1239275161947	2.48444034176528	2.67494459051843	2.63581685254597	2.54887309496704	2.6667956972035	8.2331735262556	6.66999730106798	6.99345096559607	6.6997469091304	7.7544575729499	7.56251497342259	0.250035401965953	0.246126445092823	0.251361589958326	0.146525034787184	0.257519482144554	0.297384823641121	3.02867164883181	2.7521314255645	3.01016941761921	2.74789583498849	3.15695371790856	3.37076198420299	3.24752861416773	3.24707080744664	3.24295258756111	3.22813943913486	3.07206238075804	2.86496337633983	2.7255616694803	2.57757000627047	2.61014909338053	2.82813014489419	3.35931349855338	0.295021614459025	0.29445356974598	0.291655481641459	0.284752655347204	0.252421512375435	0.238440695563083	0.234832285635973	0.233384378788717	0.238672905730527	0.262491845329412	0.315691305763724	4.80541364464114	4.78809932596957
106633	Ift140	5.82740873263992	5.12853331039879	5.87381618309529	5.21626584676685	5.26146008370738	4.73499365409646	6.23265064837162	8.02632588381812	7.17255229933456	7.56408590363712	6.67784323868723	6.23715760595373	0.208048549303267	0.163472315310496	0.221664072907029	0.194033109025114	0.275837343174694	0.237783158769847	0.785244293761382	0.805634767439494	1.19194297099295	1.33729884449579	1.51087732084511	1.38328083911693	3.13930309252309	3.12307501721761	3.09775811105973	3.07653366845985	3.0326057336703	3.00792042337964	2.99404858910508	2.97803226165064	2.97777513498394	3.04504763823048	3.60525022993154	0.0673256093738948	0.0640044214753092	0.0638339853821863	0.0638293728624899	0.0638288949203363	0.0638289019085983	0.063828904986351	0.0638290298166582	0.0638943393456224	0.0662713264293066	0.0813114416336103	3.61864921155095	3.43583905025175
106639	Vmac	2.90192912772169	2.85587591528264	2.89086616341771	3.21630652901331	2.89021981599398	2.64672593141994	4.98758453579596	6.23903013775611	5.38141793970897	6.00501572241011	4.37451620799514	5.97118873146444	1.43848232054465	1.25112676572579	1.03481916101345	1.10876356256272	1.07106869440998	1.39539463897512	2.38219044222159	2.47189993721155	2.31543494956909	2.041727707329	2.5375414007068	2.83267987851972	1.15349223105847	1.15349223088478	1.15349223036233	1.15349221665669	1.15348946184947	1.15342348331642	1.15209653697334	1.01206207524876	0.955910661202533	0.688979695216267	0.633513605362639	0.165850831306451	0.165850831306451	0.165850831306451	0.165850831306451	0.165850831306451	0.165850831306451	0.165850831306451	0.165850831306451	0.165850831306451	0.165850831306451	0.165850831306451	1.35659367403499	1.35659367403499
106672	AI413582	2.37174200582669	2.16929264425466	2.34390983480721	2.39440997834231	2.58549037025834	2.12194209352789	6.23060736702625	11.6379162515173	15.8849386058191	17.2095877895774	14.0922243902996	12.6467526537701	5.95223301043054	14.8284620100406	16.835125152007	20.6764154029598	18.5543944873768	21.0974310585458	1.84754771175479	4.48677166569396	5.2122669546002	5.71869619561626	3.97616676967391	4.3248641797995	9.70244356387801	9.70623267828222	9.811809201527	9.83327210637153	10.1268309611074	10.0785961205857	9.96010782812023	8.33443313376813	6.42472056745287	5.14764033694031	5.14535785875005	1.31210674895443	1.32947913301062	1.5668966879543	1.72351580832726	1.4122892849085	1.24053920829467	1.23914119161083	1.23894555944679	1.03381232389346	0.871867507033814	0.770207395730243	11.0177080999861	11.6775399226996
106759	Ticam1	4.01279731311724	3.66981697022055	3.41670417881357	2.647328088457	3.03820061276527	2.77876102637123	2.20707013050361	2.11497650585598	1.77182172019794	2.85545809853024	1.5495309865976	0.738201237219237	0.901814316189839	0.787966478629726	0.788942389187767	0.818269201889272	0.971400668747276	0.789416062503119	3.4627181520201	2.9320710097593	3.17978012678633	2.78432007386792	3.65563793252006	3.49478225714801	2.06438998912803	2.06436352379849	2.06109775253174	1.97433962157194	1.39912673035563	1.12893304779528	1.0807393745913	1.05873201555296	1.058448584215	1.0585948329068	1.11891755194586	0.127808572147665	0.127808572147176	0.127808570574777	0.127808083307576	0.112221994944945	0.108340877403709	0.108280494504458	0.108279755185582	0.10827976072653	0.108302166758098	0.109323916997473	3.76224541858969	3.76224541853757
106794	Dhx57	2.51742700632811	2.57075927611465	2.34443753800882	2.689626488885	2.61332038506533	2.6476135991121	6.07055481544493	5.06704611891165	6.19667495540316	8.05424092634472	6.5689324806288	4.38169824265571	0.397340260910705	0.312942147133101	0.351465035470619	0.329821172029951	0.371800365184247	0.354043714206291	0.680055902752766	0.525858006649103	0.557337622882558	0.510019034351441	0.580740925822717	0.668068089448339	4.12150063890239	4.1215006389076	4.12150063892325	4.12150063883731	4.08823840292172	4.11496484623051	4.12199637679647	4.12154269646659	4.40891691884117	4.76324092515717	5.06914831895199	0.31081451833982	0.310814518335056	0.310814518320723	0.310814518408424	0.34899628870698	0.347778551142523	0.340870304115079	0.340876855624938	0.375289387608568	0.394401935980822	0.428841948047327	8.18523276899833	8.18523276899833
106795	Tcf19	3.27391882328144	2.61416258291543	2.73432861547604	2.39420566496512	2.67154736351908	2.19672828607191	2.58645729324978	1.9537361843705	1.70063636048057	1.64129235729761	1.18148069533128	2.37357618456794	0.70252506058543	0.543911055579917	0.467106882635029	0.399243176743679	0.504397382198263	0.483895216247892	0.466562529874907	0.315454259602522	0.246424098941582	0.220022349969569	0.164466881023435	0.290002290568254	25.5598474575387	25.5250920542575	25.3576993615327	25.0608330147162	23.6118139961169	21.9442938781962	20.4964333198073	17.3517382068156	16.8417905638464	18.1363696086508	19.6319212893562	1.35652914283177	1.27089958424732	1.12257226826998	0.973868950585063	0.762856038835057	0.791023295220418	0.853353693218714	0.951695904970737	1.03824759967695	1.13184015016121	1.2223540553112	15.6567502608808	14.2566268143483
106821	Oard1	5.84069867893674	4.35141429933945	4.75308826161357	4.13013843361018	4.73384240672581	3.6914021268202	10.4279392798231	7.91366318058273	9.1213942914541	9.11903922457458	7.18352005691029	7.58369941490484	0.842540994810545	0.608160193847438	0.55460007655556	0.495244846408245	0.589748518418251	0.556619775416353	0.660349609082418	0.439555636440578	0.40009506721226	0.23436884346942	0.50359221331053	0.553855828395281	11.718170278962	11.6735631817577	11.4843451433309	11.1877126621043	10.1964830428376	9.44859417775737	8.97550060348651	8.53610765819012	9.74858318554255	11.7280372821772	13.6591994525666	0.946189103171846	0.891806476116216	0.814185787020101	0.758181167522518	0.690184316037505	0.674247566190811	0.671378244874379	0.695548012867333	0.819913243599111	0.984956902046991	1.13536815108669	12.7868044659544	11.5681241050035
106869	Tnfaip8	1.43998973485545	1.00437094859157	0.959529112126275	0.949136094497369	0.905357461177062	1.20090574139275	1.83539121736763	2.56964389119078	1.82545061425405	1.78509253345776	1.98194086414365	1.88333868195024	0.22631254408447	0.286202170365498	0.212207422679403	0.189337742254305	0.151830251990309	0.187281376852916	0.541570353605032	0.681744210735549	0.671456409861001	0.696420843889594	0.596030187945669	0.332401399872672	4.35993957348614	4.37369743185706	4.34553165798025	4.27171387144516	3.94426880217128	3.69735734531944	3.54217002765405	3.32476455625435	3.08066634710133	2.70210750401826	2.56140837985054	0.123658674787745	0.103258495801696	0.0971540162871835	0.0887629980735436	0.0801349014743531	0.0793427319481765	0.0792070406078936	0.0787434438698833	0.0716475734218336	0.0766668421122617	0.0739467046856737	4.35449126936654	4.27595259769216
106878	Smim3	3.16506428835719	3.06759054285685	2.91578855483419	2.69969579931951	2.8761013026906	2.71830473653955	7.05626525264818	8.76226688423891	9.11885924407412	9.20493615011145	5.94641794338501	5.60603034880553	0.483162919335861	0.686539332914122	0.714310132324677	0.692067511799528	0.343194512248825	0.378740488517266	0.655657470969423	1.05552460753737	1.31422001048536	1.17524063536354	0.476207551120918	0.495373852229496	14.9447523980286	14.9447521964434	14.9447437668297	14.9445078677048	14.8118234148037	13.973973473975	13.2227848524913	11.9211784639833	10.2729229495503	8.50732286290227	8.3586135141168	0.401141087926333	0.401141032312787	0.40113395038981	0.400982358448287	0.360896019524117	0.312144337376013	0.310086148873932	0.309832120482243	0.244679829988351	0.224409694453957	0.224122022995834	11.2036952949761	11.2036893947565
106947	Slc39a3	2.9483318141147	1.47930079192699	1.93005198155205	1.92934922405205	1.60235886130035	1.75729051326194	1.64983448608442	1.82182081034323	1.60540947243789	1.64294050126398	2.21963571204615	2.05070240161285	0.337993538401875	0.277822137448917	0.246140378812163	0.180815910401579	0.331586391382321	0.278455454853188	0.552681410482949	0.622961632848592	0.558562689908363	0.268029947457362	0.808148749353981	0.776752430285504	3.43384808660956	3.42866153640645	3.39207614337701	3.33238891896223	3.16522143629984	3.0559252261133	3.00171073922529	3.23365573036262	3.41316306001981	3.42059938791129	3.42088942124466	0.319341108117315	0.307721631201275	0.281474453982829	0.269440840420289	0.264861338934794	0.266527815556168	0.274025596849861	0.314985796860092	0.318098675110367	0.31813507639346	0.318137153262899	2.97750785018898	2.71183090691888
107029	Me2	3.95605094934067	3.95069863099894	3.96248646016683	3.9413378610119	3.68495598301121	3.63942361785398	6.83443755278061	7.5477872603327	7.55070773816561	8.00335534911713	7.34211605066071	7.20932719517633	0.280661909845438	0.334606108969019	0.372174777483038	0.437542301723946	0.382424519365432	0.371912671941521	0.516870114058339	0.547520196055251	0.552012100457255	0.689206433097115	0.764030313352632	0.759707877809262	25.5856868653331	25.6072536288912	25.6327863061955	25.7125729168724	26.114035080932	26.4857526649415	26.7887223908722	27.5926012100637	28.7980572623283	30.2770746032	31.7102905373287	0.290060002270517	0.294340508494584	0.343549216630032	0.379173246802986	0.386095576271627	0.38908501835406	0.390968374413665	0.356217905118066	0.334326969403499	0.35170710983514	0.367439053306785	20.1994723138079	20.5260319079544
107047	Psmg2	3.46969571321752	4.39731778632889	4.09523047730525	4.28117459857075	4.20660700621446	4.16020853918548	7.50631726001807	10.821417043778	10.3738417522891	10.8291718384761	10.2526235781837	8.26349626448984	0.470469210065137	0.580589048375946	0.615586575744568	0.594670873960146	0.825111714580917	0.968841021893012	0.833324032561662	0.691303326587016	0.742531268028455	0.721067178841494	1.12839780681844	1.16858387723694	17.5484263904645	17.5456546575762	17.5378042657211	17.5015900728161	17.5636977435831	17.8071582113163	18.2107313971101	21.0953343452135	26.0193221123207	27.8580684837521	28.5104095792194	0.779791946111663	0.778236201642198	0.783685233600154	0.828544550273646	0.89040623324711	0.920476230362081	0.959328038057011	1.03729361906065	1.11437587617256	1.16590824822317	1.18536793180203	14.8922615559305	14.8591886733416
107071	Wdr74	4.73307968819485	5.93108508862442	5.78180559237305	5.66849245110301	5.41393694785874	6.05953634434562	7.88810039105234	10.4457356529476	10.7353167935242	12.2230650456153	9.74664893108552	10.8863364085343	1.05204219127973	1.38670413935292	1.50576266447105	1.28263840261942	1.27689189586618	1.38985645509109	3.42644038989787	3.16490388766495	3.4116133227126	3.89396151621429	4.19275764888657	4.07883306425337	48.5165006441615	48.2246631342551	48.3151602649412	49.2309872389744	51.7737556893484	53.3717325549141	54.5746334027664	68.4685443377023	71.0577495756751	71.1197444966859	71.1212161614005	1.53806219141758	1.86226245375911	1.97093399165414	2.15779474802724	2.16244790013723	2.16248606000087	2.27963994222866	2.3095595027141	2.30887542725536	2.30887542766109	2.30887542767996	45.2597914984911	45.2599851219137
107173	Gpr137	4.45387781932106	3.44907626373632	3.36147866437526	3.9119077846953	3.68135912774154	3.17769018149529	15.9490264577369	14.4278504331208	13.0044800906467	14.8603764984584	12.5672108743008	12.5434683313108	3.34627750286842	2.07511850114554	2.38125932652724	2.0676980547858	2.1868030617236	2.05426052929975	0.687618988192342	0.372003918611286	0.464517469264142	0.401769904294151	0.420239078768437	0.508827167066914	3.42124620698369	3.42066935554665	3.2168166937194	2.56708031765772	2.61825846048271	2.47716746689727	2.32673596333638	2.38655291303727	2.42406741075277	2.42473512858963	2.42474645866216	0.457904694132716	0.457892348522795	0.457678302335135	0.456089468050612	0.393730240724296	0.312270470632769	0.325806785921735	0.361992209617342	0.3625474556371	0.362552208547247	0.362552393368361	3.23595128489792	3.23559999476405
107242	AI837181	2.45782057613309	1.86186039806827	1.80486756629593	1.95059214430145	2.35079650541639	2.12937134743114	3.95617456612738	3.44768394527772	4.04550121243041	3.40210237755571	3.94277275997624	3.4581372145343	1.58426271305176	1.62887594386838	1.93213839030144	1.65979109284347	2.81582428945675	1.03262578278563	3.78958392385596	2.95294392627315	2.85460363111642	2.30995568079693	2.23967283055625	1.85956143930129	11.9463639286569	11.9463304550829	11.9339266196903	11.7172232577825	10.4846053619819	9.57866952234492	8.47649558670305	7.05162853158672	6.94124006123249	6.94067780383378	6.94067650495953	2.03444206744164	2.03426830851059	1.987825834067	1.71047045442767	1.52251706936883	1.36319906404972	1.19443616579869	1.18198373018358	1.18198336511235	1.18198338328473	1.18198338059655	15.7717565621452	15.7633824461576
107272	Psat1	15.8566384295589	13.4713213341309	13.2401765367524	14.3439559011282	11.9492796144109	13.0152934753275	13.1240984128482	18.3395778268756	16.6403915530325	16.6277186697885	18.2066206716518	17.8247119523895	2.40856049412934	3.77636380330035	3.67285404162269	3.81037252395331	3.5910481489808	3.81224609421789	2.68035896961265	3.36130977881565	3.88609264190181	3.47265864639584	3.81963644513519	4.34605326994969	192.515771574603	192.428560841375	192.081509931109	193.786920964077	198.868698465883	202.593187563403	205.319130260833	210.960578200806	241.240862915508	246.331482734154	246.749694827349	2.76606497808614	2.85511320623581	3.50367010031477	3.80517395647723	3.81248008914098	3.81244582401928	3.8116773576103	3.36680661865672	3.3874939891498	3.38674461840264	3.38673453616255	120.242866639358	120.24306979584
107305	Vps37c	5.65021713539902	4.44755403463105	4.39836068593392	4.2646560222505	4.00459069182361	3.28814166982271	14.642681678477	13.1267432108712	12.360165115999	12.2441546877587	9.37631064607607	9.46322402670914	0.819449161364877	0.728953880785165	0.761781291361819	0.588670615224019	0.677758792424694	0.631750173687801	1.16378831318941	1.20247065426365	1.24346667990575	1.0303334293266	1.0875200782546	1.22152249791903	6.51121650196557	6.51107347679273	6.48285791767969	6.38522744790557	6.15950512199637	5.7586290214212	5.56455138602906	5.5387037530077	5.5276582778837	5.35039815327535	4.91056306524013	0.518576323408211	0.517755346799271	0.491707004847019	0.472553934808765	0.436418196218193	0.377773107136764	0.375484146555107	0.375392123310345	0.37539206524991	0.375392064528876	0.375392064634701	9.80766152703906	9.76519789109547
107449	Unc5b	2.11915917790781	1.68545523090269	1.67181571609982	1.8429684551696	2.00437542795653	1.54618399937248	10.1321280236866	9.91478887652297	7.64929281407273	8.89596578940749	7.22244785326783	7.66724049446395	1.06676326302152	1.06743676673634	1.3269729300892	1.34796444312222	0.778621838858167	0.620077784273673	1.42559919318267	1.66178368046463	1.91759395946749	1.31043262419721	0.79488049772666	0.707416950450284	18.2612401290867	18.2612401289663	18.2612401286041	18.2612401289424	18.2611001180606	17.9268499280786	16.8853558077759	15.5855188716405	14.3865134965916	8.73989508160627	8.63014993052374	0.322317712037293	0.322317712148544	0.322317712483188	0.322317711980715	0.322273465029052	0.280353867269331	0.27232355124291	0.272308350852272	0.216817803025161	0.152308725127362	0.152302261626862	20.3107479122392	20.3107479122392
107476	Acaca	2.78663520382916	3.0043815207669	3.72379814624545	3.57150688599619	3.42223412422053	3.43136473323132	4.07488206299396	3.00559725330654	3.12657781299192	4.40809212689161	3.3141311360111	4.3285101410686	0.467262572554493	0.529258365265625	0.509939420940836	0.591987567923529	0.717689318802752	0.722941113555974	1.23500396817031	1.07851177333101	1.18553274622814	1.0019085864079	1.95540064572772	1.64304638355182	24.3427554453794	24.3427554533308	24.3427604025703	24.3429611523347	24.9138063395798	27.2020814040229	28.5371784771402	29.9232618733144	33.1555740173426	34.3426830614713	34.3432823524626	0.548659226516816	0.548659230128202	0.548661000326324	0.54874091527207	0.638851785280453	0.676630060891981	0.676880317075965	0.676884272693093	0.663363936432059	0.596253923865422	0.59536439853812	31.1084565417105	31.1084569539284
107508	Eprs	7.43236681056116	6.19619018294265	6.24857428030144	5.89207415157981	5.63591600583807	5.75753321397858	11.7031141766149	13.9391855803139	15.8110889339411	15.5975581605002	12.5135582098632	11.8602590577857	0.942530465166313	1.0992167007328	1.15038298621531	1.15267994162608	1.25794816965146	1.22603934345915	1.79881330122584	2.14936988522867	2.15078334910643	1.94150047967575	2.55569321603931	2.48783666048247	70.8210931718046	70.8267626490086	70.8531291598354	70.9200461999989	71.4110394096553	72.0730894904875	72.7264349186846	74.9730152687095	80.3219508453921	86.6414454355452	91.9136849839022	0.666706105635302	0.676606381429143	0.707093508699768	0.745672535962296	0.795639687726673	0.80815273783904	0.814745288659024	0.833016060559248	0.828483235592347	0.80315068803968	0.815741569130404	57.4331657013687	57.6418633867911
107515	Lgr4	1.82504426542054	1.57143247518541	1.68303959512641	1.90055233948066	1.92922763219511	1.77543136581046	5.81549386054526	5.96481921303282	4.36872960663803	6.00013703688767	5.16231363737819	6.69642704682326	0.473504480776763	0.245107254550105	0.296099581812787	0.277259973242805	0.498539574902446	0.432048772054378	2.52375274991427	1.63229180991046	1.63776822717835	1.71222074309581	2.10156056188346	2.04031532114066	12.1174056410571	12.1174105700688	12.1174394827631	12.1175201156495	12.1183760501055	12.1209856697347	12.1266897851008	12.2102344192141	12.9829412172082	15.0611910197792	18.6002822972943	0.380372460312743	0.380375322573477	0.380383262152946	0.380398230445266	0.380505074371496	0.380748509236779	0.381182227326888	0.385856179517274	0.418892399694286	0.496598938297092	0.618891655350783	11.3154643821886	11.315580610327
107569	Nt5c3	3.46113758808802	4.78977668427031	4.98846955095265	4.86595169109238	4.30854283492093	4.75384119466961	5.76596835472194	8.49222384592203	9.76176617535699	8.87768159128994	10.5762237326559	8.69056515484054	0.433848993737888	0.743948392263026	0.770486071020523	0.885456128327869	0.924750892647727	0.926965484264984	0.938562033549092	1.25200145731614	1.64928289001372	2.11233750632265	2.41379624959651	2.03464261550049	17.9774556611794	17.9779110252815	17.8827408778915	19.014237259031	23.1377709841554	25.946530322544	27.8219633352229	33.2270938148249	37.6220927629177	37.7693637570218	37.7735712188708	0.463267420834823	0.46461929618868	0.717802834138561	0.892573669090671	0.988098220370094	0.988769135554096	0.915467565956421	0.852349648555963	0.875602171216824	0.875634356173885	0.875634918803976	19.5395138845525	19.5921390555889
107581	Col16a1	3.52326040672871	2.74709308880901	3.26579058691848	3.70742730513971	3.24355126899293	3.54944767431111	4.89705201074646	6.93388754399009	7.04168347520706	7.72550340234484	6.81171703624073	6.81425448642233	0.386984451273453	0.346546575753641	0.450651712611522	0.460529885180587	0.527647858879282	0.499643807161001	0.45362107109061	0.348186649334023	0.35599498913663	0.359627468705683	0.598039464055608	0.51603217870632	6.24686708425518	6.24684732283793	6.24660303852087	6.24518496434227	6.20592402564664	6.18983799571342	6.66646777910287	7.81562514390039	7.89442719390017	7.33024268022138	6.8009232078672	0.177045298294064	0.177066189928868	0.177332754105251	0.178925603932833	0.228328737548611	0.284204617926823	0.298598156577391	0.232292812161541	0.231104719524137	0.202140806743535	0.198978689895771	8.19191531467495	8.19191531467495
107587	Osr2	4.86138121276504	4.65730764960985	5.12540101749997	5.24781355421381	4.88279846592113	4.87193871443537	12.1526538994673	12.2549221721349	12.670258932107	14.0950840866725	13.4038990456986	14.5238666146	0.706635256038243	0.874449692747032	0.91630246221943	1.0674528230315	1.4216439998051	1.36523278722245	0.760584390446173	0.718182496461149	0.620718722487437	0.49435540186896	1.30615115711745	1.16864078298116	2.72123380108166	2.72145806795799	2.72591537336268	2.75662659195707	3.22599235877713	3.70229797020978	4.41657211598043	5.06468094643905	4.68242308823206	4.5593840303027	4.5476308066536	0.59975115527252	0.600342540175775	0.60788752657577	0.644133858619723	0.829980400097097	0.862311528844808	0.852353003874939	0.730173739541777	0.693521229186668	0.680559634049337	0.679402688750148	5.76208906166873	5.77948919324585
107652	Uap1	1.39020796706291	1.40187650149235	1.58147568606719	1.56762810386398	1.41294440289654	1.47681843377481	5.34197634897401	5.84962489332328	4.34582531194046	3.87086463758598	2.55594354056509	4.99390957497988	0.274832469445539	0.297113511570095	0.277833403098447	0.284163129412713	0.230683143393261	0.239028362800783	0.605949619864287	0.60353555760249	0.445676250416301	0.550884347197973	0.381291134216647	0.391001306336768	16.2426933358036	16.2426908632702	16.2423405511023	16.2300379353048	15.7781593459041	15.361596176991	15.082279757259	13.2464177663164	11.9263938300939	11.8758461989685	11.8739683731737	0.46970374398483	0.469700995213678	0.469386236449178	0.461493486573085	0.420788194635174	0.420476768822098	0.419823153693383	0.345701536950375	0.343368105382706	0.343367611817526	0.343367608147358	13.3582436558702	13.3580702359388
107702	Rnh1	3.23161660242888	3.0032342558704	3.07873083145645	2.8592193291809	2.91295814234205	2.71793108267519	13.1058684783145	13.4851805128253	11.8241911684118	10.5303479535169	11.4262187415103	11.306041011372	1.60900021195337	1.70218878756198	1.71777376965209	1.62471407583603	1.85700526346515	1.65109695422928	1.25659346437636	1.19760108403085	1.06163460772475	1.01567045565897	1.09907043488859	1.16963712210994	56.6771096082972	56.6771096082951	56.6771096082889	56.6771096082909	56.6770436757863	56.2184254295962	54.251710149361	49.8397810563098	44.2416218899061	43.8559551909776	43.8301217049269	1.21260352814922	1.21260352815097	1.21260352815621	1.21260352814554	1.21257070373098	1.08321916389312	1.05225461887133	0.963732968530997	0.937703014040026	0.93770301367373	0.93770301332608	38.2983407177627	38.2983407177627
107723	Slc12a6	2.34542937290613	1.53300949286241	1.45909752402083	1.84538282179259	1.62919232278165	1.67279567242405	0.929308478978131	0.746767887229219	0.72909607346905	0.964296406790137	0.809755799732902	0.400890669039859	0.395721769840646	0.392507851811026	0.36208646680171	0.386850852108975	0.390136615042333	0.408472140730416	0.633584720931067	0.841101971466403	0.631737020135454	0.562486889049467	0.592633926813688	0.59992247365234	2.69390386665875	2.69176296616682	2.67887195343475	2.67786630493718	2.54689796292374	2.41291320157504	2.34587375576116	1.90400197748799	1.72838953309835	1.84468938505279	2.06572906592573	0.0898713571778293	0.0892264394974195	0.0868434486818001	0.0826536545939339	0.0736662985653783	0.0717568403157607	0.0713381393736686	0.0712141499097227	0.0725408598401253	0.0778672088664317	0.0873745395484656	5.73329717267843	5.68409229321424
107732	Mrpl10	1.69072151628607	1.26234363588074	1.61782953794363	1.94359636487454	1.6011047878612	1.5473084837176	8.05390466816218	8.88756376034269	9.36259179674135	9.17697419498839	7.50015839403211	9.2164943710183	1.08482345134074	0.945356244544596	1.10157710204691	0.975546392213206	1.02111373958234	1.18221017496691	1.39466784730842	1.20561073649261	1.12839097398993	0.834540265458611	1.38114969401368	1.70689339312733	26.3481693641891	26.3400582647957	25.9707267560145	24.7627813543104	23.866466267217	23.9835591573541	24.0733234101781	24.2776679150118	27.1915345302358	27.3903615387298	27.9828771005206	1.55406371382532	1.55406371382532	1.55406371382532	1.55406371382532	1.55406371382532	1.55406371382538	1.55406371393792	1.58491731822851	1.75405400026083	1.75408354402234	1.87932362937344	17.7754702769873	17.7754702769873
107733	Mrpl41	6.62089656798359	6.2685358838428	5.95423807148863	6.26991378431086	5.96255510238304	5.80831032775487	10.623510434317	9.96405873748438	9.3875771532558	9.98611385339943	9.3082635192951	8.70786662946337	1.47439369955572	2.11203113032549	1.70136864942306	2.01713132731678	2.54671260047949	2.34907536304291	0.83794813845591	1.09189642934965	1.04583165258069	1.06685518302529	1.13157220851937	1.23391588635973	8.1895882012717	8.18958819206171	8.18958816435787	8.18958810248861	8.18931532687412	8.09683248897643	7.63468325441875	8.34485607862579	8.52524302180943	8.52801975797531	8.52806579772473	1.58313768346602	1.58313768448673	1.58313768755706	1.583137613034	1.58234677041501	1.43963522517458	1.37525707393108	1.64853160822417	1.64856918765628	1.6485707428958	1.64856923150687	8.54620944741312	8.54620944736432
107734	Mrpl30	2.65937563724286	2.60201315924237	2.70631945031372	3.06992566826893	3.00049182731144	3.34401053213715	3.17449129285516	4.9694166468195	4.94726648455467	4.922428552718	4.14335759121411	5.763897510245	0.558406216511355	0.486602106555034	0.460955068806599	0.375130938556173	0.606981495114634	0.478548272308198	0.467502975657496	0.586122662738153	0.552242309754989	0.676571417850112	0.855031011231663	0.882488546580345	66.5974777677494	66.5974793174735	66.597586279465	66.5999070981703	67.1376074330653	68.7741713520385	70.0695346394209	72.4322279517443	77.5694127619602	89.0352161463203	90.6546089385909	1.14513405215918	1.14513520128963	1.14519307022243	1.14615214984767	1.22671868081329	1.25775672979775	1.25881535701012	1.25923468727626	1.42799167777195	1.55756135247672	1.56102978335198	46.207471728516	46.20755180753
107753	Lgals2	3.3702706224284	2.48639171067696	2.95104682971034	2.91942741067276	2.60328829904527	2.61931576886983	0.846592521023972	1.13579275976582	1.27400249718917	1.1783483173553	1.59308882877212	0.799710098705193	4.31584407746244	4.42496874243794	4.44545620280261	4.16695626382095	4.17422282463864	3.94335626494308	7.26275431023793	6.10667091552416	6.11580462364379	5.77597637829422	5.99426850066634	6.79553237968539	1.19029789132766	1.19026299851636	1.18979342324718	1.18722466494249	1.14264023946596	1.10268703014787	1.09306604168981	1.07834813931914	0.836880324178728	0.732447711965798	0.720271393401294	0.241632252773008	0.241599537241472	0.241299406259968	0.240000543884496	0.2275975376576	0.222457871426768	0.221609706966795	0.218258564617601	0.167715674338665	0.148431166185962	0.146179320196442	6.72639858326465	6.72491193702388
107767	Scamp1	2.00391183628415	1.4223389002288	1.41965933795055	1.53078888968418	1.69159887334123	1.80616194728756	3.02705572213366	3.73657332843776	1.67891339901358	2.86969524606597	2.52516679984302	3.11194121788843	0.159743809045693	0.15926214959965	0.170241291338193	0.180274292643212	0.177927416846936	0.152878419261781	0.519512253680315	0.519340739018619	0.457072738652721	0.374720328901555	0.356146335273252	0.477531921163339	8.50675655201216	8.49305843664513	8.4700345078603	8.45044477443512	8.40914241002963	8.38518442288062	8.3706562361927	8.04227557370399	6.71996012486897	6.67507730380051	6.67424775562762	0.117400165397113	0.11540621317733	0.115273787115353	0.115269742896331	0.115269123620902	0.115264523688841	0.11521764648476	0.104400852924847	0.0921630571865361	0.0921110816270277	0.0921098261785164	9.30038366937151	9.13918166310991
107829	Thoc5	1.56388680414001	2.52840532278577	2.29767217774017	2.72045850699771	2.65588621706635	2.24326022093369	7.65396329144399	9.11183613603286	8.13752723248024	8.96876116171792	8.97706830839907	8.95975940524361	0.401033951933209	0.351119429614091	0.481636200304119	0.462134661653798	0.552870352840826	0.519524714223636	0.678783546859539	0.613154132620718	0.569609257760292	0.794547986971002	0.710173950304729	0.940288175909111	18.7429655910407	18.7282618826633	18.6815197223415	18.6800984637119	18.7031943111208	18.7202377700877	18.9081806288382	21.6157566716846	24.0507986179152	24.132374801892	24.1341575572696	0.369311916318056	0.384598267891222	0.437890360160735	0.449574353645906	0.450871497073591	0.448791316251565	0.479665492258302	0.470061521051755	0.511656402269264	0.511654644138374	0.511654587875295	17.9685602389902	17.9685602389902
107869	Cth	4.58042445781401	4.07430041916149	4.11588870819947	4.10692991829165	3.57600969342067	4.08422328388781	7.58761399301304	9.65543824055267	8.46242301581053	7.36754530337284	10.0487785630927	11.7154626976009	0.404354786769915	0.680589776603247	0.64211143779747	0.502758537608923	0.659171023663919	0.642616859011639	0.516627127393768	0.674604104081881	0.72273009797863	0.514001994241434	0.941000225519157	0.929099970559768	10.1466212506346	10.1263040872735	10.1473525107249	10.4011549994322	11.3919605692297	12.0799771393399	12.6068079962171	14.8479613730441	15.5313695425852	15.5536612831779	15.5528170443071	0.162987473157426	0.185253138725278	0.217194195624925	0.268520478594948	0.284885642558201	0.282375280781042	0.285509821451975	0.285378165221831	0.249931835115219	0.235904796715728	0.229298510765146	8.18292203805664	8.20293025384255
107939	Pom121	3.69531707449057	3.9378563645094	4.15952503355978	4.31475424735451	3.77387096540215	4.17973112333941	8.34409375893515	8.20310575974168	8.70201842336573	9.04907037291413	9.4587472307389	9.66761828061791	1.3548654945755	1.78672746853639	1.93960307020218	2.04954962159628	2.01262347441483	2.09559294414032	2.62962343107885	2.67429307498849	3.14098157425172	3.15978500152502	3.84270257395773	3.81134386806557	4.7623646220996	4.74788763166236	5.27333101247806	5.73948280980059	6.12776812935441	6.16800397282075	6.29098053470517	7.6139129683219	8.62683327748038	8.29872426193846	8.05439742206129	0.661910660406069	0.712411740595007	0.875835611495626	0.894310569137484	0.895357600088755	0.895270579965572	0.958249213913086	0.939841791309148	0.929435493071454	0.884251620188911	0.867739054699786	28.0573426381395	28.0573426381395
107975	Pacs1	0.852397423541598	1.00402659831247	1.16570711420354	1.0395081515121	0.808108262734229	1.09271620046064	5.86275714713049	4.89569026400569	4.76146649453378	5.74503226113941	5.94006499157128	7.87097006578863	0.191896944669694	0.170067434982894	0.163732433853353	0.205348091276062	0.2536990540897	0.300103926581166	0.311676819849552	0.2212776925575	0.294138136805366	0.179703968194368	0.52861798601751	0.443238181204532	1.85897429093656	1.84054477298928	1.80653856940801	1.78618183747259	1.79184536211729	1.87958134045647	2.04840578395755	2.70690295804711	2.90882022541275	2.92366300394973	2.92643565904002	0.0551787128639545	0.053748089367406	0.0650905046511378	0.0727093452257056	0.0772153130236691	0.0845247613606291	0.0940618640445686	0.0945826051966513	0.0908640753526047	0.0911796549764791	0.0912503968909187	3.80217537547052	3.60704347232491
107976	Bre	5.11013399283004	4.33538402913664	4.35090392774121	4.54943260105681	4.62964233348413	4.58587032853532	12.2369960887015	11.7845933700637	11.0582119735074	13.550823378639	10.3224385455787	10.9861201124345	0.167328708236271	0.144991650702882	0.140357365288208	0.167407019513097	0.12166782648923	0.119139905144224	0.438825757692636	0.0984136007523826	0.330485477537089	0.198638953672703	0.218943193271177	0.208562818817395	4.29871707702457	4.29862310461385	4.29731581537304	4.28982739884232	4.19460414607929	4.18851364063924	4.18833787163888	4.14285518625351	4.28216156065378	4.28672871790725	4.28696592350814	0.101126285592263	0.101088641281049	0.100762727453661	0.0993565365438415	0.0829824488217369	0.075174510173073	0.0785807408488332	0.100115006950854	0.102174869870375	0.102211894028288	0.102214980585759	5.60013787231495	5.59741407096605
107986	Ddb2	1.14505591566788	1.00057806213629	1.48412325948344	1.42023158079052	1.22462633881824	1.08026699172643	4.34714764889108	2.7791415453356	2.82580656882403	2.92360403281338	3.8372998822036	3.32327842832911	0.41641505611238	0.259375543241119	0.223968409177199	0.18235178075506	0.339940543491262	0.276989350229183	0.644889375138963	0.269440917149781	0.306216027497382	0.288419973150289	0.345239222855071	0.350266106139623	0.992593880504994	0.992396679066531	0.978611393005283	0.929109593646538	0.831362543480535	0.800700191440921	0.791264111458097	0.787107177913775	0.790075226052868	0.912225124978497	0.969646864942295	0.112707811794555	0.11236100270994	0.100583956080574	0.0905433582202803	0.0893717230504615	0.0893706916931844	0.0893705769384098	0.0893706636954742	0.089927838623744	0.105499939402705	0.110200921763678	2.33943971121426	2.32109763335561
108000	Cenpf	1.4010574713491	1.52675976324225	1.57337237786752	1.46201502661408	1.31135693814654	1.4299875916118	3.36137012868292	3.69309079426368	3.04248383260314	2.81771664719472	2.33186833719994	3.0928307665299	0.410491941340493	0.283121265071148	0.22551792654795	0.237752004941992	0.23567159274287	0.299228904608126	0.48678727281957	0.433694206293652	0.36390241643881	0.360474830912359	0.241632798880636	0.402960751667163	14.3767678879194	14.2885995245238	13.8020999595468	13.1224993161619	11.71984830224	11.1316204911855	10.8962968402418	10.7547730303877	11.2488893998769	13.4433316111149	15.1219825804718	0.469606069661126	0.439394294596495	0.381358059061081	0.35904882829362	0.351254003817575	0.350896363401758	0.350863171805155	0.351433137776364	0.373229755698028	0.449859274993442	0.498073148673845	26.604506110538	24.5329588742727
108012	Ap1s2	1.97388087787854	1.8624357709964	2.05385877977992	1.82320991079166	1.89071459146772	1.664633943569	4.81383611680663	3.72399900529969	4.24778308987416	3.11932896288666	3.39529096198695	3.56472015051013	0.267305202426939	0.200081036531404	0.156433446587745	0.25799102571607	0.13959182689184	0.143982713396048	1.8750854326808	1.45711428318634	1.5686592604228	1.48510685432281	1.35597339889917	1.56196798452106	6.36664789238564	6.33796131913789	6.21565045063073	6.0220402814573	5.36179584170575	4.85881874602836	4.53973150803275	4.1418142906021	4.17715556602264	4.33248316570885	4.52011010534081	0.849140608583511	0.800898990142859	0.729383851418651	0.673770707859793	0.593663991294763	0.567099048745773	0.556152169109553	0.54767210699327	0.560285327521272	0.582274696958914	0.607751027893981	8.45325006417218	7.53821584373114
108037	Shmt2	8.71477907877804	8.25522527692656	8.12203550007414	8.53661260332438	7.51509653194092	7.89759237717858	11.5510069183742	13.0973519251696	12.821780177099	14.5368328916421	13.6238343999643	15.5803947590702	2.04381728539894	3.30641668347832	3.27457954261588	3.21049567063011	4.41398957265552	3.10588577127667	4.55679939282431	6.30271964563703	6.08801066249996	5.7368605203622	7.70888129049942	7.53108223982171	79.288926663655	79.0971671370986	78.8536380848019	78.6817151793142	79.2870458231448	82.3628512897868	85.0169975763071	93.1018550222332	117.84761064075	119.633146429279	119.653497171868	4.53434224008574	4.73558095721805	5.01891548054174	5.26227227655067	6.19941301687685	6.70155704661898	6.7481326141149	7.27031545131392	7.3392437823207	6.6588590358867	6.23203899025676	59.177174952342	59.177279221804
108058	Camk2d	5.41847519298929	4.42258758352257	4.33954909243102	4.63895213177665	4.55434892763968	4.78605172931019	9.05160729533766	8.21844028408663	10.5096348376822	7.72498616023063	6.2138213113765	7.44304196631935	0.613905985402059	0.663576302834103	0.628383424148089	0.632669054420625	0.538427167655891	0.548301108990204	1.22228355219381	1.15766826050502	1.18128719711171	1.10654156125796	1.03083332296066	1.15028304583137	8.64622584798046	8.64618120516034	8.64346488261105	8.62539066058437	8.78348173472696	8.51337480924541	8.4279054225834	8.39108120995659	7.30051968608597	6.36672532632741	6.36362250742069	0.777808403305816	0.77780840163567	0.777802902762927	0.777365398135772	0.677821123224142	0.67313236515771	0.673116853505835	0.673107761593158	0.555125795689622	0.510594290920309	0.51049381921718	23.1818549495558	23.1818539715901
108062	Cstf2	2.11665747154523	1.97769472064959	2.62558587669494	2.64504810118815	2.24852226068017	2.19019520235196	4.25180005862295	5.21787417602552	5.26439192026747	6.06918399640175	5.17651600349652	5.68119200100967	0.437119411088928	0.659415168481102	0.603820704085312	0.629790007960061	0.706976212254027	0.728215044421514	0.432338129843685	0.369578358948635	0.495688579236154	0.556449046463707	0.47720221876355	0.774572489070986	18.6315460731164	18.6214191201399	18.5997990297321	18.5859888651992	18.6549634567913	18.8439870918367	19.2143941477063	21.0714508964465	24.1927908098405	26.1474978996998	27.4989828642805	0.668687790049726	0.663725858640404	0.662942920199315	0.665606857229503	0.68181240302404	0.757876491435671	0.782782235458821	0.859516962387271	0.912362816198767	0.900494043751169	0.942111792251157	17.3978945584877	17.2485783899402
108067	Eif2b3	4.53773600674406	5.02955362306562	5.08313401120718	5.52981886939679	4.89448349486629	4.92483044909075	7.49784618216703	10.7280473955255	10.8607100927374	9.03240645259477	9.90307028865444	9.13197240653911	0.411637641286011	0.498130190047464	0.514998014450195	0.593263715200714	0.631731884256467	0.690021418059657	0.482010833201559	0.796484386361278	0.539050915437596	0.705616790601975	1.05521942547932	1.00921307532084	10.9586052743164	10.8968044822505	10.8912838575359	11.0396933872265	11.8604693539607	12.5332071789005	12.9284045626106	13.3454366780391	13.3925082607451	13.3961597962965	13.3970915550687	0.30411170083929	0.295164048798016	0.309548732622408	0.327025485109005	0.355807486334754	0.3648030426936	0.368144192999993	0.371121795263	0.371686504864117	0.371762516569066	0.37178412656277	18.6586614873015	18.1492771836707
108075	Ltbp4	1.11061707195643	0.745607681528467	0.565057143686658	0.617423567457337	0.527632277680727	0.571708082104946	2.04543760492721	1.13278053747416	0.959806325933439	0.324103421596119	1.0826207101282	1.20572331501357	0.816199484371842	0.710348077492755	0.718257450600248	0.652741383659917	0.769994735992265	0.83740815969172	0.0817505895046729	0.190339559384861	0.0916170912780891	0.0852555463480969	0.310362106066769	0.28008468255182	1.35883596044023	1.35883913501904	1.35889382528154	1.35927853579836	1.37816111888971	1.45213030609471	1.51239112161883	1.55233883238683	1.51143470111845	1.2616433489582	1.09304979627395	0.0684895722536311	0.0684911897115121	0.0685094404751792	0.0686092272079753	0.0714867817972291	0.0764891702694165	0.0779117399858064	0.0782550143519097	0.0755106186170038	0.062147003270797	0.0546957113769025	3.29091276193691	3.29102062869617
108077	Skiv2l	2.1987580788782	1.90459605514101	2.29637064567453	2.09325500088698	2.07326412862616	1.86599446743499	3.54722481243568	2.31607625633239	2.64142962197912	2.42395260634658	2.32064507468457	2.58859474369511	0.528678033204243	0.468337112280124	0.426744482433409	0.38752342215447	0.604473318155501	0.630672814642974	2.13229506307871	1.91110497850809	2.01302902975914	1.85690920427194	2.08346353773803	1.86162350191762	10.6163054973735	10.6162844236401	10.615847920983	10.6123337486917	10.3960038895909	9.66487808754123	9.16604103256626	9.99001976656381	10.3871891598607	10.4368505452353	10.4389879309881	0.434048947660902	0.434028595609028	0.433756049059086	0.432094395167228	0.404315413214197	0.404433567301101	0.424368582354733	0.5071868089253	0.566955926349248	0.614182865768639	0.614184729237343	10.7733459823524	10.7724362778779
108079	Prkaa2	1.19714763872112	1.22235080922497	1.21531325778991	1.57061729635465	1.33754011533883	1.44360166288466	0.695100841981242	0.597422386621567	0.816115113410939	0.942535825745689	1.31756701718552	0.956966130388013	0.00480177714149141	0.0191597544004774	0.0104851310438705	0.0286652724538569	0.0337744570969706	0.0345915145174683	0.082703768024073	0.0815849883274675	0.116499409461726	0.149929876382513	0.130131586434988	0.069069278081191	0.597905050609209	0.597905050654026	0.597905059458419	0.597905603713498	0.618604746869231	0.756424414169655	0.816635879363536	0.851855950956449	0.868930994595136	1.08518270996739	1.0878219352627	0.0263250295719734	0.026325029545721	0.0263250266262225	0.0263254063438159	0.0324946784854944	0.0375273511466188	0.0375370091229297	0.0375370567292178	0.0390715362052974	0.0478711583519863	0.0478956896140676	1.17765430457716	1.17765430470393
108083	Pip4k2b	3.60794549289887	4.01969247648184	4.11582849193789	4.04313642547289	4.25395420715489	3.97876820669715	2.95559570893694	3.79220726682503	3.92674399774425	3.20748664358439	3.39389730489994	3.46990542703458	0.524116256303554	0.718953053563258	0.843850677544396	0.663088991300926	0.869679192627004	0.890235792969188	2.64420424098691	2.49125350060563	3.09116753324634	2.73230716753806	3.33239459500147	3.37256801262046	15.6676711593969	15.6219620572393	15.5811287229906	15.8495635913114	17.3288374943694	18.3772344224625	19.1607951181843	23.1341176733205	24.400447802563	24.4651356301861	24.4685482542003	0.261241672265419	0.30839862408258	0.375957898128345	0.470570797793957	0.490674112039547	0.490895258534406	0.505304749225584	0.450711009466898	0.423204681061629	0.423185454637283	0.423185227181831	11.5196870755202	11.5211104347092
108097	Prkab2	1.70203835925542	1.80642099992228	1.88702890947415	1.56149579659585	1.85652921991087	1.52488207406105	4.61241998771297	4.00903453570612	5.4291465067134	4.80513565208811	4.25019182082951	3.31831219865368	0.261264044709591	0.297656907112456	0.396171100017011	0.364375421343218	0.28739698632695	0.137080761230512	0.397264345496993	0.512403437644238	0.530018729188147	0.534695553782159	0.582134307229612	0.597101765885173	2.40445651045682	2.40441147367286	2.40394294419362	2.40183610552727	2.35805307654571	2.24260034525617	2.13653338400226	2.00749869791355	1.76858977319234	1.62162604923945	1.59165632378696	0.461531641553553	0.461443560675129	0.460864442017411	0.458912105063666	0.435779816469552	0.40641336341929	0.393980989284573	0.382358582563866	0.333138362376031	0.309805736729575	0.30520950391505	4.77157876127188	4.76927271892297
108098	Med21	4.6823128347479	3.33738754963952	3.26874762415672	3.44159121442125	3.35420291525414	2.86330361369692	17.5158655561952	15.7976419604626	14.3560151683607	17.4308276642008	17.092120924505	16.0275601003282	0.902170284772339	0.670662861642975	0.495504870487486	0.609846785637095	0.479203904676339	0.569376186151653	0.591480652328553	0.462306980727756	0.409333566369776	0.533909674817373	0.359793257324669	0.42301811660222	37.8630745260063	37.7824621518711	37.4962597015891	37.0640925351806	35.5572119706289	34.2848581094243	33.3584715861316	31.8000274213037	31.7027249631704	32.2791890005018	33.0180338263393	0.76156714575356	0.733155053444863	0.700490407579317	0.676918456226181	0.646065484583064	0.637203543295483	0.633992046942702	0.632509758548568	0.640111534652406	0.653404971133134	0.668645546034936	31.7892252587265	30.391763932129
108115	Slco4a1	0.399547519770877	0.748006294865593	0.568271428140366	0.608630588858663	0.649808388328469	0.846956545329602	1.32266403003699	1.92302447036435	1.29655280404456	1.22535181308037	1.60895565168717	1.16082210527315	0.138010058011639	0.138388591338411	0.141787094544766	0.151537866560592	0.15779651637708	0.166488106917184	0.046832314599639	0.0802963655833556	0.112984123795219	0.105438974198406	0.0732332541200682	0.0814115642762143	6.8865738036566	6.886573927655	6.8865753796959	6.88668998955314	7.3396296367989	7.98003223785483	8.16442113365326	8.36497563271926	8.38534553742735	8.38553188415348	8.38553567043733	0.720688180224331	0.720688160867473	0.7206911163609	0.72094162001098	1.00079597941459	0.88117145900946	0.877597668044954	0.877556521519852	0.877556324642541	0.877556305125099	0.877556336260553	8.17815146637522	8.1781517657877
108121	U2af1	3.6800598209019	3.91823929911265	4.11370867158459	4.37365886363559	4.11683942881124	4.14970073937024	6.59463391648643	6.38023408145553	6.62715718372104	6.80158192258402	4.6997373482699	5.97165613676483	2.42246856613375	3.34331861346042	3.36198795761918	3.4868363750098	3.00940899121013	3.38942482224168	2.82148244496762	2.90669559475427	3.43532116629072	3.28114730644784	3.40457993971283	3.54550195792977	67.1699335883668	66.9668489209117	66.8106743495468	66.7612799890157	66.8780452167847	67.040831217238	67.1478654308325	68.9692417530086	80.1287275484849	80.110726524742	82.4676271987378	6.16980143084631	6.40100364565951	6.64991265846819	6.82363271978029	7.05659978018445	7.09110142403678	7.0516552941442	7.3104019458872	7.43846119111128	7.13299479899315	7.29036935495371	128.147826325631	128.147826325631
108138	Xrcc4	4.31202341694882	3.95798031398997	3.68458541655053	3.92133686610724	3.99802544784762	3.91868148367703	11.2238657652351	10.1766519000032	10.6075910783741	8.99691000137919	9.07319561617235	9.37422253576048	0.0931671876362277	0.0776633770246718	0.0809813265494759	0.0921171946928421	0.0593942822874204	0.06780222936877	0.0391795873920893	0.103416659694305	0.0969934920201696	0.159025626886036	0.0391795873920893	0.132334073090679	7.23102716280125	7.2310271612232	7.23102687578224	7.23100802024473	7.01392217967447	6.52951686737007	6.24804961970139	5.94833859862895	6.20897230914083	6.26049138462995	6.2609001595301	0.162562657530056	0.162562658584269	0.162562767233672	0.162551995786253	0.135032449235795	0.11955108439818	0.119788631252628	0.137219657169241	0.145004685907843	0.145066810418602	0.145066833923739	8.86537690865804	8.86537690516908
108150	Galnt7	2.42588856681411	2.63132223578014	2.84689168021339	2.85157683661899	2.76548612636914	2.5466059099371	4.12813296737701	3.90759375788903	4.75793320611523	5.36870481871861	3.716666847995	5.41344131306811	0.328770580101806	0.373197635671461	0.382071113295584	0.3831973818466	0.396994501584921	0.431607932999187	0.749324441004454	0.786973359638749	0.817511253700106	0.785014104935301	0.893088312677955	1.00362364646508	9.16977261546318	9.16942956638158	9.13941860232853	9.1617258446358	9.91459568865559	10.4011782599459	10.6893282438926	11.0563589062004	11.1089023447732	12.9066962563958	14.1477830811628	0.188411310805437	0.188762927904199	0.220742116951258	0.263877086322755	0.29369060168509	0.293691553357719	0.293691540511522	0.293691528731143	0.292776880789583	0.283025510719507	0.275877457736732	9.60785539605693	9.60785976883043
108153	Adamts7	1.32491649623109	0.730859325778682	0.531562410100005	0.95099646594828	0.731112533380825	0.681874923683609	2.32182481372945	0.765642230674988	0.950768496442942	0.385743812723262	0.451133322789022	0.138804761409985	0.246022060401095	0.204478069801087	0.170723039228059	0.0787891208873836	0.198602878855504	0.170907775303458	0.732729534777895	0.713509777458852	0.71348184230155	0.678381462209978	0.997547047529547	1.16774207792507	1.48244229397711	1.48239217214823	1.47779331691879	1.42243737969979	1.15537251594961	1.02992925027233	0.975648948676879	0.8549696425839	0.550375935344243	0.548637806911141	0.548630560288452	0.0868983270670139	0.0868393172099317	0.083116427015181	0.0636099177879638	0.0547981422533435	0.0547745843172395	0.0547633803867479	0.0443599547305304	0.0321721792004448	0.0321599419494759	0.0321598171590372	2.4881431255088	2.48461257997969
108154	Adamts6	5.62391006837218	4.10245628381386	3.80688703360423	4.13270030192123	3.53335265739877	4.26124146356726	3.99656370323323	3.67699383643886	2.96260078215894	1.86292112691222	3.41736388190414	4.15244529021664	0.353859868965224	0.282895794482696	0.26997266214215	0.289775589927444	0.314712399085159	0.285175011399211	0.410524919027754	0.512997069904965	0.615028247458134	0.477583224481601	0.634348166804508	0.393278423169036	4.9575990561787	4.92036997338788	4.85128353905317	4.7777335514967	4.51157608610527	4.20344106386807	3.93790946000883	3.48456696770063	3.36090414682099	3.3432150395697	3.33806590036769	0.436631870626127	0.423679155834122	0.416402863479629	0.409239561270806	0.382095612918209	0.355137510100751	0.335278996711894	0.304655867895283	0.295786582675031	0.294394856054627	0.293975081537799	17.2653869400069	16.6996382448012
108156	Mthfd1	5.62552647565263	5.38648895121904	5.22781036705424	6.20232342630229	5.05838344646746	5.5076978206455	5.40492635276187	8.03734710481871	7.61851545440143	6.33854167472665	8.15603784344886	7.01778441658384	0.513995770154888	0.643933418047878	0.789487957275747	0.840890362170058	0.932601888747872	0.980706296431882	0.530960957866741	0.680092650572766	0.797034610569325	1.14721383289418	1.26729590159254	1.44938692225065	52.8484897487362	52.8481606453658	52.769372336887	52.868037599804	54.8255229611318	56.1338326920517	56.9979308878314	60.1579515193487	69.9199595652785	70.2323739755604	70.2414703619679	0.452008676803712	0.452344444561271	0.535503917251225	0.671768181074794	0.696590089278458	0.696131765569758	0.669148060762436	0.664847576709738	0.700507098789938	0.700507161694971	0.700507186040288	46.7796413760469	46.7796701536304
108645	Mat2b	2.83663306086237	2.49776354602032	2.39185043539007	2.16714489221751	2.22060406861258	1.827843373728	7.79780375827214	4.93296904098067	5.48705706137532	4.83053268297295	6.18254232297735	5.34622318709123	2.07325048480831	1.72985187405014	1.59193858094584	1.35490953716428	1.44285188398619	1.40435778917671	1.3717688823903	1.15746420909322	1.17973496855621	0.767010565843575	1.12745761836515	0.842148962809248	16.0005868204612	15.9575828757588	15.8169004679571	15.6184431404596	14.8907711964983	14.0473039571851	13.2117828487124	11.2493171652493	11.1155029407528	11.8166494898547	12.7546056962895	0.634953796240386	0.612948377839648	0.584932075428182	0.557713801684679	0.490576901256563	0.445992597563889	0.417756715691116	0.381895748058457	0.415246467514527	0.475691777474948	0.537870947421835	22.5255455643146	21.5793740555626
108671	Dnajc9	2.08813923982687	1.572775526361	1.42758742246316	1.83172056399459	1.60701387362833	1.62042380118947	10.2552477702007	8.57195544435495	8.10816871108096	8.80298733147649	8.00714046373061	9.95439397604815	0.922455229699827	0.797321783975724	0.509376589679601	0.591557742412183	0.728130303242081	0.849502151228993	1.04421652942376	0.802081762813962	0.519785237147997	0.498778249385955	0.626310622692374	0.772746177243324	39.2409456774351	39.2397964124811	38.7308976033833	37.8000005011187	35.5833355353225	34.121541783388	33.1584250814913	31.6488657925031	31.3108912556206	32.6252918104266	36.0805200639395	1.8113102058601	1.80632581832459	1.48435904396573	1.44664390166511	1.44469048281743	1.44469085056778	1.44469352017223	1.44469178454238	1.44469622886969	1.60129175207123	1.67325137177207	32.7470023122215	32.286887127217
108679	Cops8	1.67633184567528	2.07277039352804	2.20311605331842	2.46757049012871	2.26432436444348	2.1875808305259	3.37094165330358	3.5792253176343	4.84385285656498	5.09325730985367	4.14706157354422	4.55958350277106	0.606777192399823	0.923502145559166	0.888431853287669	0.912863802663725	0.909833671854851	1.05391151227238	0.97748911871432	0.93093007092055	1.28300526497167	1.11069195320251	1.44649284343865	1.23164462472613	39.3276453250888	39.1436074627873	39.2533614468196	39.6250768269384	40.5674077513297	41.2314200266209	42.2042005695465	49.0769374538959	51.0873888630105	51.1902279711283	51.1954960776176	0.973102278978297	1.17343545112637	1.25274225969101	1.27823805736208	1.27874428697983	1.26627190287009	1.30790178818396	1.40216623308821	1.40216576165915	1.40216577617787	1.40216577510715	29.2245372906154	29.2358076751923
108682	Gpt2	3.57750393213623	3.43885138562305	3.43564506190561	3.22694262141166	2.98689806436973	2.94700516285847	9.37051095997261	8.29225211582051	9.78462471791505	7.63393809988448	9.3875685626684	8.74045661992091	0.817755168152419	0.890199943269526	0.908154791466997	0.554816350462343	0.990248754514929	0.904656433253503	2.22475278929401	2.43096185846131	2.5838961779142	2.09457905755279	2.97035872838324	2.37499441892392	7.36303340529525	7.33657594182865	7.06227851436089	6.90493362508735	7.22877089728582	7.4504554416752	7.60391367423594	7.88060102488614	8.11862120765212	8.5952006328259	9.21062515806401	0.16245154510426	0.153865145125502	0.150421647313814	0.149475679557153	0.148961081568726	0.148912680872317	0.148930873439998	0.149419011372315	0.154150450140988	0.164827339167856	0.176236736919217	6.36637808663466	5.99224025482131
108686	Ccdc88a	3.12573836858981	2.36718535888181	2.28592322708413	2.39940960478684	2.30609373013496	2.44166965350204	11.6168771065395	8.46891889908413	7.77299663254486	7.17891191973402	6.21463136167295	7.58285477593285	0.437571925511478	0.37137572979657	0.318330465272857	0.347183863387516	0.242435941677267	0.291571024515494	1.34892388105308	1.25816611192393	1.11749790831408	1.52181768422106	1.12828389874667	1.26824363423859	11.2415806550881	11.2133607065022	11.119045793029	10.973217292784	10.3748114349146	9.73979378958184	9.19035390194058	7.98002491837306	7.55408905018963	7.71112787856537	7.96141216461355	0.572272319284905	0.561169485620687	0.547160855208192	0.533099648861334	0.494915820153777	0.465003696890739	0.442600063899257	0.398016842307826	0.384709372299376	0.394033248018532	0.406923820586652	22.3597921975696	21.8438945207003
108705	Pttg1ip	2.245899333514	1.2910381400271	1.52528345870763	1.63135100628638	1.63921953104016	1.5270065456496	9.49319900496721	8.34904820683565	9.36388574240473	8.39531138879411	7.58701032516953	7.73533910447474	0.677116796557778	0.789114678785191	0.744613333825277	0.553532405875114	0.573952392264541	0.524708671017062	1.26640553693586	1.30324317309742	1.18803377115835	0.951152304457463	1.2544982273031	0.955798582597087	79.9502289231569	79.8239565462829	79.4533045337816	78.9639900701762	77.3884861274099	75.9807954714936	74.7939516795554	70.6463437403346	62.4218514383012	56.4605276139939	53.2618770521493	1.08207878417298	1.04417259619101	1.01527612735606	0.999274220312309	0.979406543218617	0.963604635689841	0.909477459452713	0.796040734560326	0.653584232781934	0.602049631376986	0.57656706792732	48.4169607184328	46.4956496230196
108755	Lyrm2	1.85744802784893	1.33102357572807	1.33015149645788	1.21442304242509	1.42473180540705	1.02194391471009	10.8914535652541	8.29599492046431	9.31150207133518	9.09409004551362	8.06416404913281	9.71648476346868	0.768868615015238	0.892998860303365	0.907841842861635	1.22450982849269	1.86305810811022	1.78784712951508	0.652100523987953	0.557704785329278	0.476590134503521	0.522824647361944	0.600216288878829	0.612875424081639	6.28736661419218	6.13522377403094	5.88182174494691	5.68305618360348	5.32113001754466	5.14753958009673	4.96541442786241	4.26158286703417	4.22887928174907	4.228856829052	4.22885693376758	0.183662161478761	0.183662161478761	0.183662161478761	0.183662161478761	0.183662161478761	0.183662161478761	0.183662161478761	0.183662161478761	0.183662161478761	0.183662161478761	0.183662161478761	7.87602814509659	7.87602814509659
108767	Pnrc1	4.00067567952746	3.30287038650186	3.10095969785085	2.97790939125646	3.04106585720743	2.57895568292462	17.6277124035753	12.5131596910191	12.9477911820842	12.2096390855221	10.0445605889221	7.35167705932471	6.6235263372041	6.47414724401172	6.50348822328522	6.59425720576186	4.9834852717665	4.59237568524756	3.2761346923416	2.64539447630324	3.02851073003126	2.83349304933727	2.07370801175486	1.01633712123524	8.18550022432133	8.13786565476646	8.38464669884688	8.44875941460656	7.92880168194581	7.00967528267379	6.1287154461767	4.2369880523887	3.84403784543027	4.19248514603117	4.58304648437916	1.78529756810733	1.72644438762176	1.6129378690402	1.49144486609323	1.19119602760549	0.998820680887274	0.877969812508282	0.696065274717063	0.69184340570488	0.759630194772226	0.82818626953633	13.4643987615119	12.431304282435
108797	Mex3b	3.4205026128039	2.81606975462373	3.21818217807521	2.69865158882513	3.0390746270399	2.80904785644606	5.42804304136395	2.75524254515752	3.2352016790634	2.20264376085026	1.90973979526702	2.10749586353452	0.857721318920821	0.494530163087356	0.661194215103724	0.334655507093824	0.119372230047014	0.370772721503921	0.413819198763652	0.203566646596317	0.243904079492369	0.287756218023588	0.225964278064943	0.0636583456228871	2.03373868510098	2.02339731873458	1.9793217923765	1.75494490996277	1.2505834916072	1.28779632513442	1.2559056865489	1.13687398642085	1.17513521988753	1.31289998909582	1.47942628048176	0.163607991785484	0.154069482657594	0.139228875042686	0.125500174250181	0.0991916118854407	0.0875754262647238	0.0821463411381915	0.0772797212463349	0.0827692618004788	0.0929628721463674	0.10466483955823	2.9383756010063	2.68226178134621
108837	Ibtk	5.67447968068916	7.51687967865749	6.99458305375893	6.76709694839336	6.84898663503997	6.7819277393589	16.4642348021983	15.4280895738122	14.0670348504876	18.1854078347528	15.1506236882849	16.0950747438658	0.571157569139436	0.549929180611258	0.556872599828463	0.56454964983889	0.698656563366042	0.685932408695046	0.691898749443341	0.667455368390531	0.710102129481581	0.655944842169122	0.763414285691106	1.10618578706831	8.05824472786048	8.01434124488573	7.93067981773787	7.84640594997913	8.12356781364211	8.738152205912	9.11283944298182	9.75147931737529	10.0517779424629	10.1309474946265	10.1639498309371	0.476006262369149	0.461139072215672	0.456773187129084	0.458515298072756	0.473031014089113	0.48738367746095	0.498468114127996	0.521182038028965	0.533766509550805	0.537435285149832	0.539028050424513	18.5607159123969	17.9224768902936
108841	Rdh13	2.08499715578661	2.68736805969802	2.40355303224458	3.4373787508114	3.39307313081778	3.05656682154039	4.33275373332471	4.64306689294339	6.27995815911736	6.41111333083384	5.37760219720187	5.40397350826845	0.368871610634615	0.458404663704347	0.534561511279752	0.595112001463964	0.621388470485091	0.601738223450454	0.622774088220708	0.554146222580358	1.01704486359308	0.970406199507215	1.12823308046252	0.912708902089764	8.4551384907994	8.43420901589871	8.43185629579745	8.65072975331769	9.82092913015533	10.6417049536813	11.3359381359419	13.0931383253617	13.4617180552027	13.4707323047225	13.4709537919397	0.332940369956209	0.35575577819414	0.417683704009208	0.506222674514806	0.556938682732784	0.562434095326281	0.545682589405881	0.522082610872887	0.522194324044969	0.52219450798649	0.52219451223111	7.85617331731174	7.89611151209472
108857	Ankhd1	5.33844807556014	4.83243816721057	5.12632457591763	5.47094759857463	4.74952362933422	5.34779078459841	8.29189861245785	7.80969931935473	7.9740886833161	9.1204421562962	6.97181711739359	7.41805725109832	0.535924961926482	0.482078412386849	0.451896513836733	0.52994295254491	0.472178911491148	0.557102740791422	3.50877232010614	3.59198759461698	3.48819591883453	3.24692715586863	3.51130809625298	3.51997629633725	9.80161679279773	9.80161694160112	9.80162497661851	9.80168642977931	9.82617213413758	9.56011568312807	9.43140853085382	9.6949132604856	10.5216516438078	11.5480782420708	11.8980189369554	0.632963240964594	0.632963240999195	0.632963308856172	0.632963642722178	0.626019084269445	0.563543346689815	0.563049077230088	0.604837564027183	0.629021479461233	0.629021516598725	0.629021516130323	24.836389350456	24.8363893504393
108897	Aif1l	2.04580515278937	2.01704104033884	1.98993927087227	2.05424660935389	1.72708832237353	1.87191259417166	0.189568885241969	0.648070126204927	0.834446331415845	0.655683011578204	0.717145382526201	0.90588154608755	0.0883622579479591	0.0992447914656225	0.108773610983674	0.107830778040528	0.185256249813333	0.136712656185368	2.9328781913923	3.22697384549246	3.2661728206961	3.66123391877996	3.25370038845692	3.83935140412005	2.63903954094099	2.63760795468055	2.65414067884078	2.72896533812134	3.22951986159994	3.73415476335889	4.16473959077698	5.54728911264204	6.41794931798144	6.51932602323924	6.5305049888246	0.0269338093761888	0.0316037724667319	0.0441844945339104	0.0631601304748131	0.0847075365768278	0.0753835282185571	0.0662913406172974	0.0569204795175282	0.0545424612946726	0.0542840840560296	0.0542266582584795	1.48329567638438	1.54191459774503
108899	2700081O15Rik	2.34176441386471	2.14280059634083	2.17561639080039	2.1078314427653	2.10803373360004	1.96332875360819	2.56714041193943	2.21157842806969	1.73817881855755	1.51885959415093	1.59876684093752	2.01944414020297	2.34567609032115	2.00557526165762	1.80768679829512	1.5911886613839	2.02975073581956	2.08904629254255	2.64571893944156	2.75471800310724	2.04398169473915	1.69351962621593	2.01436917580754	2.33073037416072	5.76776519160691	5.70869808565751	5.5222479830397	4.98684527944538	4.62982915824669	4.98728739596589	5.17076168512931	5.32026341396428	5.32697587367949	5.32698815071825	5.32698826758198	1.3054749068462	1.22324882681473	1.1980522935941	1.17758222663092	1.0105274486107	1.00578079243816	1.00570721646306	1.00570606983719	1.00570665358199	1.00570612404176	1.00570612418076	10.893783618555	9.92875857999147
108900	Fam72a	6.14510555850881	6.69267943223563	6.7746202302846	7.33688317046021	7.01141664945278	6.90493130467547	9.83581296022092	11.1240323250906	10.4879800545091	13.6034950415788	13.6272320432981	13.3161201115409	0.204189297374886	0.214760333429759	0.335284636473791	0.358014870955649	0.316222121563638	0.174251356186574	0.126943740862636	0.148808173232121	0.218738197635231	0.168446681375353	0.23097224680432	0.235371614465209	2.10168444293549	2.10877326344327	2.17127064157442	2.3131885440727	2.74298836813474	2.95522657479301	3.04639750958211	3.13018152386461	3.43258592655784	3.58083665371428	3.60278366131274	0.226474004604371	0.235913977071933	0.273561173432709	0.309810751685172	0.333707953749638	0.335099689703354	0.335373441194557	0.339180218910537	0.374591018694977	0.386611238680024	0.388354348335501	3.687864559762	3.98142617732846
108907	Nusap1	2.31199729297594	3.18477610919896	2.7771698991503	2.92075663090016	3.12990682628818	2.9530511515463	11.2051883262665	10.3639211927304	8.20079657835367	7.52184380889531	9.25530870441929	12.9125242509757	0.611991593322226	0.370174579657737	0.239216040728213	0.210621236521594	0.304421325538526	0.396785849875829	1.78659703030896	1.46854352263169	0.811690308684166	0.828644824585731	0.938568148161935	1.29115594729219	25.6068234855676	25.4871651149125	25.1025721158498	24.4883773947448	21.8201436789947	18.9941659548177	16.60819558858	11.800468192878	11.5750657920627	13.7314294869129	16.1373647526705	0.371434515085062	0.331579131097691	0.263645863548858	0.196397888665695	0.1389393643465	0.157104475726174	0.169861085259774	0.168312651599492	0.19053707391937	0.227680956551318	0.265755992780951	24.2810237471622	22.2794839021038
108911	Rcc2	3.32358655241849	3.21389728437642	3.66341768301203	4.17670609462613	3.34177849334551	3.97856511749008	5.24307258637033	5.76280933101332	5.63107019141101	7.4644482057633	6.42365626050407	6.52089338335649	1.54473907261492	2.00538119663042	2.28708825566507	2.10494944245595	2.59843676915556	2.26738189461022	1.87790357937806	2.37207111809579	3.20037140326762	3.0797903056124	3.57585769889081	3.50188299848342	59.2182156820353	59.0465323987365	58.7392186969579	59.4425443870017	61.7754885404868	63.3267148609225	64.6969395854887	80.4184517190848	83.8725077256066	83.9818445020756	83.9853026062143	1.45351169529073	1.63228074378942	2.10100583872546	2.37929456767412	2.40233113655589	2.38174163545729	2.43275697069982	2.32633335332116	2.30771994522459	2.30760281338929	2.30759738958695	50.952862987129	50.9529560833461
108912	Cdca2	9.15802150739257	7.34453471316467	7.10646874334647	8.12079945788782	7.16281522887521	7.37832330073815	9.20384327982364	8.17697234719091	10.0689889265913	10.1541431172185	8.85884663441823	10.5388063189613	1.01176540768787	0.808739465086827	0.67271340755661	0.645277636258114	0.682492730557702	0.804865924112717	1.37120516180664	1.37106961164194	1.21641825008054	1.48496177122032	1.16334061063169	1.23138669903811	13.6368768175597	13.5585437378786	13.2406083827952	12.7473616199416	11.24825983457	10.3650870085204	9.97101721269017	10.3997843807463	12.1946315082386	12.8727741986297	12.6479195039367	0.988848904382472	0.939108217893492	0.863450582287956	0.80259929114253	0.723960598949956	0.704993906832999	0.700373866454296	0.715622686228374	0.808357945858494	0.909558364497004	0.976106836049897	26.1966401881021	24.4374897747868
108927	Lhfp	2.67937550006103	2.2327429308168	1.79360682448549	2.07713218980962	2.03493996072728	2.13702386938619	6.81158490789492	7.3186355265606	7.10122934866267	6.21373024275386	6.53118129318318	6.52308668540223	0.44930350480107	0.529213217755091	0.496814378940169	0.455629969872986	0.32951107852739	0.342939749192191	0.514384223370666	0.422519127605564	0.488374010616763	0.571443403549053	0.456095294153073	0.414259082519169	48.7487797640892	48.7487797554507	48.7487796457838	48.7487614591436	48.6372011544299	46.8333035855876	45.245124936143	42.8452596621019	40.8454376150365	32.4588006203124	31.8914636652827	0.543818616492146	0.543818623588132	0.543818567959136	0.543814333438115	0.525019789087377	0.473015066243436	0.472344854497902	0.472333565844944	0.425451118057113	0.355814808473623	0.355556454975408	42.6686813542685	42.6686813401495
108934	Smim13	2.0680594005494	2.59279319071523	2.43727129612272	2.89474993620613	2.63390423047391	2.67173242348424	3.15811500468245	3.99616540787946	3.94697161647137	3.54072992286507	3.67138051694874	3.64248384260427	0.132329712227124	0.295377056166816	0.333593430461538	0.384364491117763	0.327454484960157	0.339845039408778	0.252945604652142	0.544332349555572	0.635387023984573	0.775301569121636	0.677322783137452	0.761074940650525	5.07286748209787	5.0759824996322	5.08862600610482	5.31216492810834	6.46473294718861	7.37276583487208	7.98687471119945	8.94779651742683	8.81013335913067	7.84420865783873	7.37626326216212	0.0638737605421637	0.0691722173743227	0.1368157305688	0.152159218904852	0.129889712584422	0.13170181116507	0.131941195429472	0.131707573649192	0.123262684745049	0.109407645807811	0.105123014366968	4.2454351429089	4.40521578243451
108960	Irak2	1.01180565469077	0.87567423168981	0.721163033909811	0.764120216975769	0.771170070786808	0.679635726751535	1.40826124081077	0.595170789834799	0.934189330934468	0.703486212744658	0.48581141814512	0.29111386132294	0.230508651383628	0.245253160205387	0.233561122515897	0.23409793305125	0.158154604851088	0.117132149215395	2.96691734046614	3.10982029491543	3.12101039612763	3.21624384062926	2.2110288096116	2.1395310772848	3.08306726772177	3.12047147989421	3.17573836710935	3.15022570921778	2.85837061198063	2.55917211223955	2.31195349926769	1.72645752877204	1.11733958237606	1.0810210827403	1.06629602981489	0.0476244338598135	0.0515951747334418	0.0521625277486209	0.050994851607723	0.0452996612920402	0.0405804125313066	0.037301265665969	0.0313448448874666	0.0284000403208632	0.0275802319855246	0.0272287121225539	5.27063463675231	5.72228062413497
108961	E2f8	2.55085852025506	2.22312562190751	2.0954202852173	2.48129217483641	2.33809120973174	2.45323480090411	5.45246100879057	3.80408934725178	3.8391778154236	3.54887786898684	3.19360471966215	3.94541276448621	0.494820981342338	0.59397576938198	0.475089120343156	0.466748960487874	0.340635845458816	0.481535036123026	0.58570224126495	0.653581362057833	0.348914133377932	0.533888440149552	0.287620710666853	0.727582542991142	3.52707747118883	3.52596179724758	3.51677165304856	3.48497790191149	3.15822518217055	2.79841811914971	2.65547271907855	3.01065607669541	3.65383098604026	3.71723485102602	3.72672173555141	0.46348439891045	0.462586473003278	0.458237251663463	0.446971112222839	0.382625547851863	0.349405479545599	0.344631867249826	0.407343150870446	0.481636012636417	0.488652245252556	0.489757088951546	12.4699082762785	12.433260354001
109019	Nabp1	3.23206063297718	2.59460907430471	2.76525660172158	3.22619476557006	2.83198567202865	2.22039574690859	21.713839631216	21.188452855559	18.2699630742324	19.0641702322073	18.5190172394799	19.3121332866138	0.987858900656277	1.40705781731449	1.17540289961235	1.12992643134816	0.831382751394402	0.974862882707764	0.692731220369396	1.21030993902402	1.14389721540888	1.02739090435185	0.582130293529749	0.519042208835383	3.53681899062208	3.53594280236105	3.52566747720355	3.48237082920821	3.1549991331961	2.97825006799932	2.93419801048416	2.91921590612227	2.84068657110874	2.59872020114118	2.46027070082024	0.84978884813887	0.848455153143417	0.838849926914667	0.810692584805978	0.720643900591882	0.704902316158761	0.70261180278163	0.701192753072877	0.679632275521844	0.620910500792608	0.589994420143631	13.4672467714189	13.424046548154
109065	Dnaaf2	4.67777216467839	5.55038241623219	5.24200978441184	5.52790784043004	5.63843857994134	5.30639882545536	3.35324943485218	6.66819205955814	7.35861460565062	6.1463733707457	5.72900938412405	6.18929878443676	2.69040710461773	3.25239042199664	3.24270198750478	3.18931453337021	2.90235307077167	3.16432549664145	2.30555554388345	2.4729344169652	2.74011649800192	3.22667409426723	3.36511037441898	2.94673534680431	8.03712786452808	8.01996783176242	7.9496751820957	7.9379530662117	7.96933654844296	7.98437332004647	7.72171716849003	10.1288371035345	10.6494640890134	10.6639583388457	10.6643663085478	0.552879636302839	0.570563838340914	0.649128498210489	0.675214341840503	0.681299304104006	0.669361271055201	0.657888501318582	0.774857155442773	0.768982808502822	0.7689796818795	0.768979646035853	7.15950827710437	7.15950827710436
109077	Ints5	2.97426230697986	2.04390239399397	1.85675920366042	2.24793204109193	1.78621496291592	1.95224941939082	12.386873884996	12.9079078332249	11.4442919196243	12.7632259066523	11.7885760424055	11.2322480938866	1.60158966895143	1.81644498715758	1.59286804430831	1.71840287639999	1.52346082488804	1.55335265468822	4.77501049454351	4.25521437561396	3.94922550238479	3.7609470812303	4.16161736161613	4.41180531694173	16.1193511618489	16.1183105869988	16.1091474346855	16.0764434722598	15.6401117144879	14.759138195329	14.0577587828572	14.9738319638132	16.7693328844597	16.9520777495069	16.9746722018354	1.17347519193586	1.17179307650995	1.16401219140711	1.1448513706436	1.0164650960505	0.927895708475204	0.947138698899747	1.16749828497286	1.23060967754011	1.23511521575349	1.2359245992938	14.2453505515875	14.2014616406988
109082	Fbxw17	1.5640302409625	1.43675915767062	1.55412064945308	1.34896293027505	1.6538491386494	1.55459272070851	5.8702684360292	4.44553904927067	5.02035945807147	4.94360292077529	4.65838879635382	4.63919988204071	0.580473849202862	0.526081783100259	0.495088580200851	0.424379588095171	0.582283613777293	0.57002755339316	0.81192569746034	0.910663999253831	0.782996189072606	0.762972517126067	0.840928405742316	0.895496976127361	3.22276797652508	3.19472364839911	3.11629370816962	2.97331820860676	2.64076816188184	2.50480092403406	2.50959175346427	2.51717383046135	2.51858627251726	2.53407875834627	2.60986820530891	0.724009649980355	0.734512246644969	0.694306777608234	0.63860157695509	0.607172579666711	0.674976159343737	0.689744212001098	0.689887993642145	0.690367186896781	0.695301566839631	0.718327281507564	9.55699744313852	9.17406268624862
109129	Mmadhc	2.44953966859287	2.99847521842658	3.23847821805886	4.00565580331896	3.60486478868581	3.5007999992821	9.48310828706187	9.31431160229351	9.11336417990873	9.08713174836794	8.70914478727852	7.33802465547624	0.644540852272986	0.571737398117041	0.598433538490236	0.747169667385265	0.814151802488049	0.750213572929827	0.737124439373842	0.667355906016831	0.643150372511971	0.834275098097079	0.939730144681661	0.980006333997037	54.8799817822046	54.8168292050786	54.7390948868638	54.6718561757466	54.5204239103876	54.423202402046	54.3611933742645	55.2570606122429	65.4605106400094	66.0799637750788	66.09894857908	1.17653200170922	1.16310325081313	1.1629823336326	1.16298123389535	1.16298128207699	1.16298594855775	1.16306467907302	1.24020848745774	1.41671990269204	1.41705635848541	1.4170603120348	48.4720150177099	47.9148525017319
109136	Mmaa	5.1191845307889	4.63803176119886	4.89596345364134	5.05751391451073	4.60445631371393	4.50281586382202	12.7785608188334	11.2653387838366	9.66997826818455	11.1323893060514	9.51229651135916	9.71586890595308	0.344180206529249	0.149231867617321	0.223934448724691	0.174266827014808	0.21568304288361	0.275403870871552	0.358358968611706	0.299095193850895	0.272015866697376	0.136222170664178	0.366487578805491	0.389025419050259	2.54396681117011	2.54323548464923	2.49526133474764	2.40126499973166	2.20493563281387	2.11945824471411	2.08298615460921	2.05675380515473	2.05673891640487	2.40349617328948	2.70178678685035	0.399596198475208	0.396407414016171	0.343642875724905	0.326387147817083	0.322940936961451	0.322925599223227	0.322925350529582	0.322926208028478	0.323235581317342	0.396595838063102	0.42494750074698	4.3346979768099	4.16915889696251
109151	Chd9	1.79034461821342	1.96974481856336	1.68235410904913	2.01730724998596	1.87800193103982	2.18226564345299	1.74585814732969	1.61009511405126	1.80003081142762	1.6584675690219	1.3507874233796	1.67811397234636	0.41768494515491	0.32209470537299	0.323592805926111	0.331562790825649	0.271468585641465	0.283595700577581	0.359880394266323	0.488712616795948	0.410583805500224	0.607021847327156	0.551115116882843	0.559138830915899	4.28925204338444	4.28925186421092	4.28922910604698	4.2886402366202	4.12336285605444	3.87953364309028	3.76198098635782	3.03055685617433	3.01895277380959	3.01895174600774	3.01895171275788	0.168888207455668	0.168888125163826	0.168881489585789	0.168729341314085	0.153127736244283	0.149525498214504	0.143716485316627	0.118930315233055	0.118870476135065	0.118870455431502	0.118870455320913	13.3328476307076	13.3328385017243
109154	Mlec	5.65179721647038	5.59344996023907	5.8726099643054	6.3787957042179	6.17006581120851	5.88789752306104	9.3362150382675	10.046368706808	9.46140588424799	9.01920973999674	8.13719426576356	9.68190111212859	1.57382585236286	1.19620617715567	1.24469303983069	1.03701111600954	1.31292515886337	1.35100893704763	1.87793530089797	1.61488855419206	1.42957790689063	1.36599908820816	1.58876037638206	1.65234203009918	61.6615506183304	61.1841764436095	60.5920109202998	60.0706790458734	58.8541468572981	58.0264216073134	57.4633069395095	56.5211068226847	55.770027849956	49.6809495264523	49.2214075628704	1.27786929131548	1.16657985232173	1.16601675390629	1.16601549303439	1.16601557363025	1.16601560809388	1.16601559273111	1.16601557981298	1.12220337937374	1.01963066740989	1.01960065451531	47.4889604564536	43.3322132984922
109161	Ube2q2	2.38413589111609	2.28620876109107	2.51415017979797	2.33674560409216	2.35997759027744	2.63103473563318	2.05364348760065	2.63493174957006	0.813768848395583	2.30165267307129	1.15544562274734	2.41414197916486	0.290908743706673	0.322984638634702	0.3491434977199	0.434976828461488	0.462087852977721	0.523520691551535	3.11939363378466	3.6757775234259	3.5305170751817	3.61092315106734	3.31398624891475	3.37768718579418	10.8962471259348	10.8689646985232	10.8276898087858	11.053057770202	12.961776794325	14.0771437986832	14.6970739112929	15.4130813279005	17.9528051017725	18.1257277077347	18.1273175449993	0.399360624701553	0.427568209773745	0.48524664493717	0.62244117705989	0.687569953250344	0.68757127777382	0.687572117974469	0.67046340794305	0.636440551412936	0.636482502737822	0.636482219404238	12.8001752626187	12.8003016881542
109168	Atl3	7.5702961524029	6.29408105563991	6.69265602493641	7.04690293296865	6.28823856268142	6.59265631104023	12.9671020976167	14.538376795067	14.5357398980438	13.3484224050385	11.9168429063667	14.0586209188417	0.749663934868887	0.72231972693298	0.632517792432861	0.627400359801654	0.73185593661177	0.868090278508749	0.988962879848056	0.951344793032137	0.95361785337676	0.744248157497583	0.686995636586848	1.20396256533711	23.4359467619579	23.3433990814174	22.8028692391222	22.0947498226761	20.4708887164881	19.5230474165711	18.9734063821402	18.0243986299034	16.7419654324043	16.6489557729608	16.6445559102927	0.664975279421801	0.617257854296747	0.538901865771703	0.521173867594154	0.517412841364424	0.517257481115519	0.516929128833017	0.499409561771405	0.473031769183918	0.472316023128498	0.472269066679337	25.8053283401311	23.3574282865871
109181	Trip11	1.62440966359469	1.29887819074525	1.17360132147798	1.23297838401776	0.974012830882739	1.02410779562951	6.400759530661	4.81242533498507	5.55700131937608	4.56402792350534	3.96160929116345	5.3781925922742	0.314767918112816	0.255662963490039	0.242678236262102	0.232280006379866	0.277519499351953	0.223832718098871	0.428514522846126	0.271882724779536	0.354159976200586	0.486107423049308	0.418363518596455	0.258475554532388	7.56937277161134	7.53363943189312	7.42915410919365	7.28055108458496	6.74200691280418	6.24377633530709	5.85699837684346	5.14384660735363	4.99658114521617	5.11368928410604	5.24328546504579	0.230142112153614	0.221819607466398	0.213187976834742	0.205439044449485	0.187397604808968	0.175398142937981	0.167356325332133	0.153846167664557	0.152216099608939	0.156023351997421	0.159910814598714	14.1831329702915	13.6161577312454
109212	Fam64a	3.01244142216284	3.02357825702146	3.02044653538272	3.62298956851429	3.35859842838158	3.4103670028417	5.99442081180666	3.60904829189926	4.55774080029628	4.95597352972461	5.18203834393303	6.89246589904159	1.6169085356523	1.66939202051131	1.31342566688693	1.77921375291156	1.88901184510851	2.22733295037662	2.2895629649773	1.83461783405763	1.71382975730664	2.03928246221941	2.15216425798813	2.76779216720131	34.8277248041644	34.8277248041644	34.8277248041645	34.827724813018	34.8277254204576	34.8344854414667	35.5143539932076	38.2747357944538	43.9273867859435	44.1644102632572	44.1728338868721	3.0791784098184	3.07917840981838	3.07917840981832	3.07917840546333	3.07917935091871	3.0912919867777	3.38591857020617	3.5856166572649	3.90542473202999	3.90542429467199	3.90542479632847	29.0885427729202	29.0885427729202
109246	Tspan9	1.06676600221256	0.508321720103773	0.990881538503968	0.948581265023898	0.690264422514544	0.802582249858203	0.876319315389043	0.992708821537454	0.944253099620563	0.963640803512635	0.883003949748344	1.01787370450496	0.265936961158721	0.288164132362457	0.300741918476676	0.262618796420106	0.219413118010797	0.202317151617161	0.657143859198889	0.640615168792354	0.506614619022882	0.450570605961149	0.458017398276222	0.25906350808141	26.7320401871056	26.6786886671475	26.5749509166914	26.460399033197	26.1209067212218	25.8032008491972	25.4947716739983	24.1141978399392	20.2693203419997	16.2438485892705	13.0838656311179	0.164348227972993	0.158306463846182	0.156314777996738	0.155362144755372	0.153692390461644	0.152102989116012	0.150233471222036	0.139928787532581	0.113513849210252	0.0902304425927278	0.0734355045283103	15.6102506488175	15.0174263212185
109275	Actr5	1.6049350417931	1.28368919885744	1.60801631328042	1.65582422738452	1.55924581200209	1.27584029519451	2.97900187282028	3.24747065341722	3.970951807408	4.67899109810142	3.13508644218828	4.94022256391969	0.363191107879688	0.445671243231998	0.486873539490384	0.435423006328817	0.611857316850694	0.510196178379844	0.824307836957801	0.810831949322639	0.939217165860554	0.948995532454507	1.21597647898682	1.09320840878809	2.80163912391839	2.80161711350874	2.81550400907472	2.80326388437571	2.80314325728961	3.53198212886397	3.82595350859337	4.10592418732182	4.61939672194593	4.61969067422159	4.61969055580398	0.582979852040115	0.582980137597459	0.642332088652003	0.716287992641773	0.732115896054411	0.732203274505064	0.732203769907045	0.8063256108428	0.843125720168673	0.843125162762311	0.843125170253759	6.06159472064788	6.06159799110501
109294	Prex2	1.26939178546833	1.22950246705134	1.04497108742532	1.3413249629783	1.03371156536722	1.45254939407306	2.19392893355446	3.09276951458555	2.63806854721138	2.2212263870446	2.31768329812009	3.23326454828769	0.0746744277210808	0.0698911900801303	0.0601694001221489	0.0835292029468643	0.0842492231288057	0.0932705275413472	0.11554679960869	0.0391795873920893	0.13049136111586	0.283436889915622	0.0635876633057299	0.0849894969754256	3.39542677894948	3.39346868806861	3.37606818262496	3.34437867726392	3.26620131454012	3.2242623530584	3.20253508237987	3.18054975774088	3.13767858277884	2.84682895411457	2.58832590573637	0.113123690232922	0.112044097328774	0.108283939397946	0.106465898672143	0.105939817020712	0.105924861087179	0.105923102602998	0.105892121780653	0.103710502266931	0.0924948572061788	0.0853813628081993	4.48587327293452	4.42625204085813
109333	Pkn2	1.87409612502289	1.7191919860494	2.1530439414643	1.81312507482241	1.953576956072	2.12928121869905	9.20041740215447	6.32013517084799	4.28396507653048	7.1914272599733	6.49547756297865	7.33471147181314	0.68459838670927	0.656104599466637	0.59323611660299	0.676387309170218	0.550556681873981	0.624690064146957	1.38132499997158	1.43535808292912	1.50714917059316	1.39013420868364	1.35994042196172	1.23622464194483	33.9716610483394	33.911461209333	33.7071392813424	33.3918560481804	32.5275259134996	32.5534712276813	32.3378470770621	31.2627367789198	31.4054269806084	32.4495188627197	33.4774217356562	0.937031059992166	0.913407357829601	0.886530912332461	0.862892416280223	0.812362822941798	0.783583869001367	0.76705558987827	0.748770128932985	0.766511528242952	0.793078745385599	0.817104519154164	34.7090076406162	33.6660756044099
109346	Ankrd39	1.12309203957472	1.4214916749249	1.37060997667662	1.32758428850287	1.66005203459414	1.46884088687747	3.50414520895582	3.57169692474287	3.24509620463599	3.79021974723057	3.47991627582745	4.07664414170208	0.224746414871751	0.233014014693404	0.160778968710834	0.243227351043021	0.34304726663863	0.466192165679312	0.399535276473692	0.349083470522024	0.454059103409805	0.46567970417893	0.62042793797231	0.625128281346729	1.41218093249344	1.41218277401113	1.41279879247171	1.43634350209599	1.61953324219802	1.70542438441111	1.76786591911336	2.00522781275908	2.0156283376061	2.01563904047108	2.01563901789663	0.105141175931231	0.105144159936367	0.105958169333643	0.121076279918791	0.131525951292411	0.131824519374707	0.139764806100672	0.150069202286658	0.150070468609454	0.150070469353951	0.150070469351722	2.44879193459719	2.44897932676182
109624	Cald1	4.94210294217922	4.14906464079683	3.42967993575032	4.01921166765518	3.4844127420003	4.07338020667933	12.5196468905899	11.8777131600692	11.4657134862938	11.2476721950571	12.8887013098762	9.59971144639242	2.52083352730385	2.38330464014066	2.79375251365436	2.91454458101258	2.37979818946831	2.01339780051191	5.37029914361911	4.76288252864126	4.89162672958804	5.30286067958118	4.65626286334688	4.07262279720046	136.384630042333	136.333002589395	136.168148143749	135.898408228522	134.567043028386	132.662259700576	130.401361396401	120.236554115154	102.627476439506	90.4997937111204	82.2190882351827	1.71040779644566	1.70276528604494	1.69366493272185	1.68390029455136	1.65218003613479	1.61861012200203	1.58449421728514	1.45373063717563	1.2479415770393	1.10849089796505	1.01277537699836	160.235808697921	159.467710663835
109652	Acy1	4.21321922172177	2.55470702738464	3.04542916977981	2.91959061022065	2.67130806243348	2.24321527732292	2.70131066531127	3.65917901228683	3.15656665487506	3.48650632387388	2.80417700920774	2.65153732525493	1.44043527331604	1.72272785598266	2.00820112728119	1.85448527276204	1.92320620894912	1.88363253292337	7.56168526356997	8.33295263861902	8.26910681395353	8.55032906506816	9.12961962212414	9.39162558363254	7.2366390184597	7.14166443089976	7.13410138052938	7.15371368993294	7.19485672006116	7.15466563099493	6.82010734754091	6.30672627808113	6.05763093751492	4.9084888232199	4.88186518165429	0.426224933186559	0.529455700056157	0.56131399165489	0.563048401344723	0.562986997730568	0.529939309697016	0.44849426805744	0.389376849898311	0.360628013560529	0.303532607045307	0.303333309996291	9.99576689702245	9.99576689700737
109660	Ctrl	0.0498358707450377	0.0498358707450377	0.0498358707450377	0.0935514834615148	0.0498358707450377	0.0498358707450377	0.97958907035542	1.41945906290113	1.23604768441863	0.4144895085381	1.76860635148798	1.34593029232474	0.999414375544967	1.27439641583976	1.20866823781455	0.609757604007135	1.94129792673611	0.608913159334002	0.689030002765174	0.626685401100914	0.669923361226363	0.590395048372145	0.731444276970143	0.669879146739405	0.57787506884496	0.577876119512492	0.577987833240826	0.584098415772471	0.862001425164974	1.0119445619212	0.76117913680154	0.466255593376827	0.466166426911555	0.466166433514297	0.466166433862001	0.298617826282974	0.298617826282974	0.298617826282974	0.298617826282974	0.298617826282974	0.298617826282974	0.298617826282974	0.298617826282974	0.298617826282974	0.298617826282974	0.298617826282974	2.08570644902936	2.08570644902936
109689	Arrb1	1.57286065965641	1.17969782653632	1.05161090290061	1.17100666643583	1.13988570382319	0.946599807839279	1.02656560154162	1.51908378501986	1.15454975426251	1.23986631206876	1.5815489467201	1.7914599084662	0.0850680346614239	0.0858432260515141	0.064536420338847	0.0388730409502774	0.103723341652757	0.0559402232009656	0.105621832047407	0.10907495970372	0.143285350264034	0.172671376888795	0.279736245402648	0.05224030919908	2.39109246214025	2.39109241602302	2.39106574991569	2.38824345160587	2.33641045401136	2.30050769233912	2.27828351233933	2.08209259064473	1.45423634391693	1.43872569598175	1.43839248276026	0.0653563308606569	0.0653563004491581	0.0653303532826093	0.0636788273960945	0.0612865210222784	0.0612861834288921	0.0612854165458015	0.0456147346975046	0.0393157631805456	0.0393157046067119	0.039315704557926	2.29383431237746	2.29383131826545
109700	Itga1	1.01701992662421	0.9405042328215	0.638854785589869	0.683251187190935	0.725285892269737	0.808714122322745	1.81023742168604	0.964586410898063	1.30820482138419	1.15521715350583	1.33382153821032	0.797012772557702	0.154005315894907	0.129445253672131	0.145135030939608	0.14365404592139	0.137075352080427	0.181505064676783	0.0391795873920893	0.0391795873920893	0.0391795873920893	0.0391795873920893	0.0391795873920893	0.0391795873920893	1.03268863092337	1.03249357902786	1.03138547379875	1.02856789894178	1.00419742666597	0.959325123601654	0.910392365722749	0.796718910343421	0.762134208868157	0.759896103735618	0.759545480590287	0.0286343596263612	0.0285388815251894	0.0282845138032434	0.0278441197968864	0.0257326290287312	0.0237612903978416	0.0225859131279874	0.0213147689501617	0.0210901569528103	0.021065519155247	0.0210594337373433	1.00076233825122	0.996405536680606
109711	Actn1	3.56988544239874	3.19134935400312	3.48882100926355	3.62869863251442	3.66389930632143	3.62713239448514	15.1001767402794	13.4798161049629	11.5278624181554	11.961210353301	12.630561574357	12.2791091792637	2.18800413054457	2.51743064042885	2.92834733708204	3.07083894619438	1.84298070152603	1.71167200840488	2.20351147248486	2.45656056763644	2.45424340085856	2.99351952402763	1.66695418122942	2.02189950968232	72.6344977530162	72.6344977530165	72.6344977530175	72.6344977531177	72.6344977264638	71.186940544066	67.1481205926705	63.9834631322728	59.9000188091767	40.2866240600702	40.249234869987	1.29761569192335	1.29761569192303	1.29761569192207	1.29761569182333	1.29761568454949	1.14287796189395	1.14066378821814	1.14066384015989	0.869138630473572	0.719051770485827	0.719051805323038	116.241250340822	116.241250340822
109778	Blvra	1.65790533989142	1.41982541623173	1.42020144461895	1.48778563697444	1.56850665530585	1.5462996837732	8.89806616068369	6.75615054553178	6.88225586054566	9.13726509498559	8.21713724587554	8.73140778222288	0.25157906209602	0.327451206785163	0.280431062312859	0.241147271699249	0.248198610116877	0.270160740838578	0.531144133430435	0.447449471960768	0.438466571189683	0.354196473327797	0.516491263535154	0.798335535911737	13.5187198154881	13.5187198154881	13.5187198154881	13.5187198155046	13.5187198162232	13.5187673061724	13.5786818728283	14.225863000367	14.3753547080356	14.3809222664748	15.312425903051	0.161394532166357	0.161394532166357	0.161394532166357	0.161394532151014	0.161394532372225	0.161403706914996	0.168979133248338	0.171687948604781	0.171687952144573	0.171697841990134	0.197337331522153	11.2514978015139	11.2514978015139
109801	Glo1	1.92498670718188	1.85742875636599	1.81406447197395	1.78110218793666	1.92692577384514	2.09697206308726	6.71924614523055	6.05848594709926	6.25486728197737	6.86200157407062	6.55516274723755	7.16152665424576	0.329333603667926	0.384189861297808	0.424431814584674	0.460754037445082	0.563868232961364	0.618488996279033	0.750985390086046	0.80913482782953	0.76313281001315	0.729075304125502	1.36174385792696	1.14994674960918	46.7562101105264	46.7373471655036	46.7065059336458	46.6769195436042	46.6146568578742	46.611777871319	46.6939747616576	48.2441594718269	54.02982410131	56.9696873257122	57.9243461378625	0.323922991944067	0.321743692046937	0.321422914854622	0.321423133796897	0.322090430013644	0.323740095485579	0.326599017559506	0.349002774425422	0.387868073895493	0.399349219531672	0.40280102619584	27.8574586464903	27.6657226479039
109815	Selenos	1.91763534897808	1.97790988622748	1.84992314369621	1.87061926105	2.08598989892982	1.70208531813249	6.8154001011422	7.60588647695068	7.60014260552697	7.69164361309445	4.90789990889306	5.93072333775368	0.640188874653062	0.455261716989164	0.516551064108499	0.474216913949864	0.348392592680465	0.208635058654078	0.806332018505698	0.666560425284694	0.944846682471547	0.810144068625327	0.634722619330337	0.480108421344627	23.619813749027	23.6198137490083	23.6198137489522	23.6198137489768	23.5802377106675	22.1738650222404	21.2199736463521	19.5488152204326	16.606423986636	16.552756323093	16.5518092938257	0.352685227901555	0.352685227918897	0.352685227971061	0.352685227866687	0.336332946684368	0.29521184583434	0.295211442414043	0.259423502795396	0.247147223988783	0.247147227588556	0.247147221705068	23.8902904926499	23.8902904926499
109900	Asl	1.31373636604719	1.75553868551928	1.62769478778384	1.79340104574694	1.5540179088054	1.71063335909512	2.90527964038548	3.74893625125718	3.04100118820914	2.83287589658552	2.09204467294288	3.60053078912248	0.173033366698974	0.229584455700998	0.303456708943036	0.287202666375327	0.208704455698501	0.187964519899006	0.316687097639529	0.40882359266305	0.433694099050413	0.179959543934334	0.465334670353508	0.528342942364179	8.37498255528226	8.37585786152508	8.38309670491144	8.4069846782106	8.60823697467182	8.85300870439261	9.0440413674371	9.48433569436635	11.2250658761334	12.9611518105955	13.5279318357061	0.21334463010103	0.213862275375548	0.216088258876413	0.220785111609329	0.235119020905617	0.239226414094117	0.240469236773491	0.248048086515647	0.304073576514246	0.338023964876275	0.34672253286163	6.88260843247479	6.90623312162029
109901	Cela1	2.8848999739581	2.67735865482905	1.96010404220203	2.38247252808651	2.49391731868058	2.06741131130754	2.31521585942767	1.70554774237575	1.97948201173833	2.20519741279601	2.0253383369239	1.4130897508455	0.48178667570807	0.45841882828525	0.532227752801112	0.37488926789972	0.353575319941345	0.375042791305677	0.254123645800378	0.176110122906221	0.201240792205118	0.24172501416421	0.118118766740553	0.13178296789929	3.99976467896422	3.99976458353794	3.99976448792042	3.99976463337584	3.99976395334547	3.99975182735495	3.99967021696942	3.9847538442805	3.15015694414334	2.6462721392901	2.60246982528434	0.1587694322684	0.158769519272193	0.158769606450342	0.158769458608271	0.158769252116078	0.158767091395595	0.158754349902818	0.157148747505288	0.114728112304744	0.103921551638237	0.103211523740699	4.31736697503461	4.31736697374633
110033	Kif22	0.869266590385733	0.579878071895682	0.602463717775651	0.715725303237046	0.650835525146095	0.739549562930095	4.52899363306871	3.05282475496214	3.15949319969682	3.77357242078689	3.21544237915618	3.89760710892697	0.683778310174709	0.623490168215997	0.491415087066932	0.539989529790356	0.738694166879228	0.692519297844841	4.41184132216232	4.22743780590256	4.41382010935792	3.87901466441568	5.50558028799277	5.96888436611835	27.0848746852468	26.9693764572318	26.564622892503	25.9675683546618	23.9853161784835	22.4071617888016	21.3167251740583	19.7610470410025	20.7927501643144	23.3025283364777	26.0569783532496	0.560479786869769	0.521417277131551	0.477620482115371	0.447695666566453	0.411976333251591	0.403085694744329	0.400589400549187	0.405283755659785	0.441992226941837	0.498233163519744	0.554159439151308	24.4043000872434	22.4143670923605
110052	Dek	2.28755604865899	2.58989844383998	2.37361210013331	3.06844939070701	2.76146380915616	3.1712134177819	3.23702194365519	2.87942005223724	3.55578958889951	3.58331875934988	3.51243648362703	3.33215951590636	1.5409376045245	1.35578548182377	1.26107527919329	1.37730664113822	1.49233737436399	1.64508926784941	2.93675940884232	2.85805684661719	2.49028152195195	2.77040522299113	2.93867798401086	3.53054147505342	78.4718993966273	78.471899396704	78.4718993969349	78.4718993973198	78.4718993993991	78.4718994028653	78.4718993972454	78.4720284942103	83.9196313988605	87.553472020147	95.465245637798	2.82596286802627	2.82596286795166	2.82596286772722	2.82596286735296	2.82596286533123	2.82596286196107	2.82596286814593	2.82597556047457	3.10698353411078	3.15799478475268	3.51265471811399	122.270377121787	122.270377121787
110074	Dut	3.50243657718204	3.83412349948773	4.09193554941334	4.68527979987239	4.35290336408426	4.13643580662995	8.58960862077903	9.09689893142306	9.01333108230391	8.72895504506722	9.55958917748495	9.61325201682703	1.64789177395658	2.09720470995187	1.9583798769233	1.80600841666774	1.927039794374	2.48841867710976	2.0933488161809	2.70014688396195	2.56135267859275	2.1889172072493	2.92007703022153	3.20913198610532	31.5496152339275	31.4700738312776	31.1249951196216	31.1098367303221	31.2878695631748	31.4026345867283	31.4676849384759	32.7861258579817	37.8519326884984	38.0204563005704	39.2058947331104	3.04610026945953	3.12801753967528	3.52811079576717	3.62906759817889	3.65270578021083	3.65288569045871	3.65323600154653	3.68775808451605	3.61441289494103	3.62610344617226	3.78451640142586	36.4463050074298	36.4463050074458
110094	Phka2	1.4952320659982	0.620258590552105	0.600818736363498	0.657423444310312	0.887337286826485	0.774824871546638	3.40727855343165	3.11245351907799	3.52412791862308	3.40369156468945	3.96946575196614	4.29119490865913	0.136034225699561	0.0820509415224235	0.0975702860269204	0.0575311625824083	0.0966361906074856	0.0759752188102214	0.645216600681187	0.48228454044357	0.647080188260627	0.580098750607988	0.679189390484177	0.609173938316781	3.44023691526738	3.43924763115718	3.42195507415857	3.34457160443995	3.11518525381341	3.04071403889982	2.99731454544795	2.49822490622406	1.97957378497479	2.02362394980218	2.32945434877554	0.14953926344809	0.14875269308784	0.140290952140049	0.117979026678896	0.0945748362046154	0.0936819168513256	0.0936101644420344	0.0935972708809746	0.093816150530886	0.0969756667156082	0.114689533538237	5.10959984643013	5.06758531339047
110109	Nop2	9.02514442455778	8.05817774054867	7.35176467531103	8.30757495410158	7.38060675231049	7.60813523269713	11.9816626128971	14.3017116899799	13.1201426681302	14.2381639617219	14.4078362073634	13.4189197078041	1.81178096664903	3.00475729268827	3.11435783818348	3.32148466399143	3.2965598877564	3.11109969811421	4.22576067164241	4.42758676136425	4.40305282232357	4.56703675677582	5.75125480115078	5.51669684063573	116.456885090621	116.209910121735	116.340706251242	117.940495420179	122.409229711141	125.502249856062	128.257286529773	146.8691489282	152.682890919372	152.978974174636	152.993981965412	3.24919817544149	3.50434151923145	4.00065095519248	4.22402910190999	4.23345541901492	4.23450550270065	4.30372638901527	4.27833689225297	4.27832870318542	4.27832870274191	4.27832870264985	86.6816447151273	86.764512199371
110175	Ggct	2.70422158470021	2.48709243841222	2.11087230188534	2.28118495523774	2.35171447633328	2.04989887514014	2.04267429824224	3.00103409171511	2.83783211325696	2.46248311995707	2.99921100722064	3.83285555063144	0.0368909048827651	0.0556535182048957	0.0606166090017691	0.063272849733159	0.0571980806322151	0.00628286962630378	0.283866418438	0.248819869618831	0.196335842293045	0.164234837687156	0.459327314682294	0.284580415929852	2.3318391271479	2.33524456496483	2.33891866805192	2.34971608467974	2.54279091761202	2.72540459143942	2.86011737232577	3.32888471287595	4.20018088722098	4.60275969385869	4.74850662719103	0.182443203169619	0.186904032469769	0.213473859127966	0.261103005215303	0.302891676776148	0.31535352669026	0.32451076101432	0.315378885960269	0.326668087925913	0.352052254551125	0.361407185961351	3.65331576453106	3.76378600663048
110198	Akr7a5	2.05558273492143	2.0658739824742	2.18038544205326	2.62475768009669	2.19632524914846	2.13304378904739	10.0241962098506	10.2854201297189	10.2731269755223	10.1996219139344	9.56083274571807	10.9024455376765	0.429013740538261	0.289549246016366	0.365153904716443	0.332614176044889	0.601154531181232	0.43165018502231	0.404949018209898	0.321744352531027	0.291046716689523	0.316341972589485	0.591514987095351	0.631103391504706	7.25019599531659	7.25019645786969	7.2502090323267	7.25034158677788	7.26704366837878	7.45360898672132	7.82605840485655	8.79254236775595	8.77451476414872	8.59831202839168	8.57395311096542	0.363143336355893	0.363144185219871	0.363161284198662	0.363305949385053	0.37414226618651	0.428678431091661	0.457150305651741	0.46156924398546	0.431906790474752	0.429409899449886	0.429297429046787	4.22721516273003	4.22724369248459
110253	Triobp	4.40870870601048	5.54220735125224	5.49403571974563	6.16655678934907	5.37011621973448	5.53140365562495	9.1772629334558	12.5751876316974	13.3272892056215	15.0333225377171	15.054133941148	15.17438902127	0.554170196199054	0.536424305472114	0.790422471879489	0.759880990254878	0.953304442727368	0.816047132122532	0.481439756247395	0.527418751242662	0.617005246475538	0.557103977772394	0.733923777623287	0.590272435908604	2.77367704145313	2.76324890091673	2.69632963111681	2.6663316680039	2.95695403647477	3.06886586033291	3.09943935587085	2.99795387268282	2.54628645164102	2.5440740179804	2.54404027784479	0.195821002812928	0.204951393222735	0.240359626792734	0.272637495120555	0.308469255121614	0.30928206393603	0.310636623116749	0.311053781039911	0.31105467307734	0.311054687710882	0.311055061843904	6.37638924571003	6.37784545891823
110279	Bcr	1.74436661625645	1.52484794742594	2.1107649720763	1.79280136267773	2.09232395197515	2.16360589119759	0.562155155779532	0.504236376660211	0.585557535346235	0.905684756474708	0.330948784722882	0.55739696113846	0.461418575927838	0.567762323120977	0.508613870595924	0.438239597687704	0.48663909281104	0.461187271988893	1.04169967164143	1.09721811051243	1.22301823160792	0.989741276859576	0.910789225580301	0.915787128790129	8.32484541698291	8.32484541540859	8.324845410673	8.32484542921669	8.32510926392235	8.4161393089369	8.74362236708502	9.04935482562682	8.48664565254397	7.3563810302534	7.3491179453993	0.362306693565042	0.36230669562601	0.362306701825445	0.362306692973254	0.362279872666956	0.353956225271096	0.345792252792283	0.345654660798303	0.305542337460751	0.280324211507016	0.280298862117594	15.1105286881734	15.1105286881727
110350	Dync2h1	0.329371734897594	0.495263452270662	0.35392255042031	0.308985965517199	0.563818904604213	0.487522482298884	1.8058382550716	0.98260842798092	0.968159840260655	0.870480992335326	0.73551990298827	2.01734771455477	0.0962571755885925	0.0778258528501646	0.076506418645507	0.0807068488854363	0.0819306818329863	0.103297669488762	0.24285772358395	0.0391795873920893	0.0618463918896967	0.0861364162337635	0.0391795873920893	0.152973471860555	2.80179020473129	2.79502688854594	2.77008771158053	2.72908214366474	2.5738576836853	2.4526425025956	2.38157142707525	2.31445957669596	2.37142150207695	2.50419601558975	2.69827199792926	0.106063487078392	0.104093909735606	0.10113803082725	0.0981394405647639	0.0920241357473735	0.0893996883682991	0.0882723731703191	0.0875994548280882	0.0902239892485053	0.0955558309086861	0.103154587361601	5.78472401241168	5.6612149525331
110351	Rap1gap	0.893593162042292	0.496203128841628	0.498345511219644	0.818007598907911	0.635793417752569	0.415306448097187	0.89593069478531	0.415389269232965	1.00979097167486	0.619333009963129	1.11738721109587	0.647829421411791	0.096680566183973	0.0875675213394158	0.0892819093484696	0.0510666141006433	0.11200521919879	0.0785951435855974	0.198053275736464	0.173590587926082	0.212967932972371	0.0976421795713078	0.162360948267521	0.0698363800292395	1.46318304722608	1.46318304663294	1.46318304484877	1.46318304648208	1.46315811991892	1.45232402315205	1.41265165969803	1.35126114652198	1.16345636944503	0.796732881907209	0.785132255241406	0.029261301435312	0.029261301968417	0.0292613035720074	0.0292613012710876	0.0292533990469627	0.0275230243694352	0.0268133017230208	0.0268060697062378	0.0187541321813841	0.0156982318585079	0.0156960310782761	1.38773165332694	1.38773165332682
110391	Qdpr	3.59033273178457	3.37531263496169	3.6404255123336	3.99485232164972	3.81145712813109	3.48082292592546	2.94924347262447	5.49663324076387	6.512684265642	6.07119421773466	5.31329782607987	4.52724434242466	0.146205733847031	0.378142249821112	0.395116304178169	0.353866222539817	0.40779775600355	0.35964095321347	0.405047671624354	0.35530363269751	0.624254536135216	0.675088118588407	1.11865683757833	0.581103770350498	16.273658639008	16.2807007854494	16.3749160165919	16.587262524833	17.7507932805209	19.0647580591264	20.1405777717415	22.4647208327462	25.440004136132	27.9928436430643	29.5747546413005	0.296216779156054	0.332823032670526	0.395670820751694	0.463710147373932	0.601145915924719	0.650782212185962	0.661776328437263	0.609785663790722	0.563254515726838	0.581975050777643	0.600209756227941	18.7887698825729	19.3694964121024
110454	Ly6a	1.28330509534517	1.00708722205515	0.803803881380914	0.889363381088968	0.698306544201354	0.810981998262343	0.473214536297049	0.519290999605363	0.26875138114533	0.0802378492075981	0.410279086842341	0.302558392979071	0.632436307362662	0.598641720704067	0.493621910207097	0.536212900051654	0.442589119978286	0.434862065036679	0.152286140045413	0.298510604320044	0.0815509332895212	0.254056212079205	0.0391795873920893	0.0391795873920893	6.997657106413	6.99687049979228	6.92444078275088	6.74761856133857	6.32473757131076	6.0494715904956	5.8704040583435	5.59677128074231	4.82382760703302	3.22684283965714	3.13399707678794	0.069403325997446	0.0690322792568783	0.0574165741826214	0.0549811941736569	0.0549181799353075	0.0549180864338685	0.0549180808234917	0.0549149842868627	0.0394325290345065	0.0310932021156138	0.0310500650469883	6.01860836779456	5.97262333716107
110521	Hivep1	1.3260218465765	1.54467793280429	1.6876407204357	1.68895303695577	1.65750684583857	1.74962501260182	2.40373827738354	2.0374197066406	3.12437449456769	2.92044757400478	1.59202530580444	1.48502091250718	0.326056184604484	0.349508190051948	0.373416451711771	0.349822241215875	0.293308713723471	0.24665618622286	0.446635712245189	0.348606051128267	0.416655192362391	0.415511086193231	0.445950758901012	0.534707574910507	4.02703867590346	4.02703867590346	4.02703867590346	4.02703867590191	4.02703867585235	4.02702552451192	3.99131386308488	3.62093932745627	2.78095603115243	2.78089276614986	2.78089286672784	0.185792920815962	0.185792920815962	0.185792920815962	0.185792920817377	0.185792920787273	0.185788984352941	0.177487109843028	0.155812183190772	0.128300251307261	0.128300251176243	0.128300251177875	10.0587308702216	10.0587308702216
110524	Dgkq	1.03458900348746	0.606662036857101	0.382503333853332	0.570895953635501	0.642352042397016	0.551901571077246	4.23870742188111	4.04557624181584	3.28271797045012	4.02422465708639	3.98999669636163	3.76011164104017	0.766017398922123	0.567738394837431	0.43334629797719	0.459996582730021	0.814061475700747	0.798129007190426	1.27160813878214	1.32581122642144	0.841873074657545	0.85506738123605	1.43693380589947	1.4524356922265	2.97890951806675	2.96655604586143	2.90324301495281	2.80980698467138	2.59765862696982	2.53083543732932	2.56030634284219	2.95499603299271	3.08740826739557	3.09239393673584	3.09300915389232	0.735181683071056	0.707212119861694	0.65621772456222	0.626529006123096	0.61061134081632	0.621557604904324	0.647710519643084	0.744052540038425	0.762372773090962	0.763227873631756	0.763349341747883	6.26754981523896	5.72132575281689
110532	Adarb1	2.74463354270157	2.31771260530094	2.79121115457882	2.84790971670676	2.53658457913325	2.94539622612735	1.89524605324781	2.55235041190994	1.07118741007917	2.37969517839735	2.86182678718515	3.81205582132893	0.212341608933994	0.286240580616418	0.301582764063895	0.254839911489169	0.498078274998741	0.461119053364955	0.524360828609702	0.621502317544868	0.485141286243441	0.528554254783861	1.33852980921808	1.03864237870937	3.32782371452856	3.32961598927672	3.34371974488501	3.39118233162958	3.94026819091344	4.86193773287275	5.59907114888373	6.502066128973	6.33966853097087	6.01603173200718	5.87902496330209	0.16733511418948	0.168520621200909	0.173544424673689	0.185543093647558	0.256360107121934	0.304642411205895	0.32154063768358	0.329844310213729	0.315587381194221	0.300602246883541	0.2949803370518	4.89938260899303	4.94966967810271
110596	Arhgef28	1.06034249533549	0.629223973605234	0.654795230662272	0.869508935651587	0.660287207837474	0.751677032620194	2.30266711303398	2.49546466458691	2.77556092478809	1.31635730076089	1.41150794461382	2.01035868370358	0.208244443837167	0.193821544560585	0.200768449460298	0.184376179351453	0.152701323133226	0.11013986050698	0.624208132041912	0.318940599824065	0.687202692468214	0.527172655839871	0.30468305256182	0.126450993461184	5.07564537144121	5.075556593169	5.0738978182654	5.06160140907319	4.68750291606249	4.08720097378456	3.72715851434126	3.00476284075839	1.99575071613311	1.96043570219064	1.95902755965553	0.0935453967235785	0.0935185246098259	0.0931925261251816	0.0913921731618932	0.0700733933650765	0.0631784308351651	0.0621838813549666	0.0492148316391421	0.0363560031329704	0.0361183996150133	0.0361042948733696	7.42437867839759	7.42173428162038
110616	Atxn3	2.56364140564028	2.31363791042197	2.71804380099699	2.53474296443584	2.27371522097283	2.45357961320167	2.41305925828076	3.52788966101503	3.09600448639842	2.42042258817026	1.96825483869859	2.48722650362636	0.167649357537731	0.248180507036586	0.265576836669877	0.217709214042559	0.271931055710715	0.236143770366354	0.542405371078449	0.472193040746332	0.429344477519664	0.461824853064204	0.745557072708017	0.444864764276101	4.04732225869876	3.99862987705107	4.06916463190027	4.17141008039416	4.57921803475545	4.72987657972434	4.8137170061967	4.91108257932299	4.9164349102682	4.91649803882726	4.9164995049499	0.206602884778308	0.208152279589288	0.233538599848251	0.254475863508208	0.259217901003546	0.256131453932225	0.25210897670119	0.220171488751799	0.220160587872546	0.220160573625363	0.220160573604293	5.086985226187	5.08880268591754
110639	Prps2	1.25877029049144	1.52059953672644	1.65449998667504	1.6177044372402	1.68913212567917	1.27202092414683	2.78124290782023	2.90846966054623	3.60755819019835	3.56192046538066	3.60409469339109	4.33552160744427	0.152891097179404	0.170296984225758	0.129672955782435	0.164043424455848	0.267224139689887	0.22568604949993	0.235471793238611	0.325291958934318	0.224809163446349	0.320322377082859	0.366277239207784	0.602060834582486	8.82080726496328	8.82081192762347	8.81403538929943	8.79897031072279	8.91517087128803	9.44448618909191	9.96301347808176	10.966523950265	13.6085797710806	13.8216366432129	13.8290577092238	0.178912249567861	0.178914490736198	0.185996595403121	0.206331983911079	0.221886313294237	0.246238674410242	0.250599297583951	0.268048892651335	0.261215517257309	0.262123993876628	0.262163479415712	9.67451633075343	9.67468175104523
110695	Aldh7a1	2.16207850230403	1.8859276946661	1.84980303760796	2.48155981810681	2.03457649457848	2.0374825137459	3.81071289082392	3.18145004984808	3.71218802501692	3.17646380844169	3.175841991983	3.18362116256926	0.197398893966857	0.185329207602272	0.186067250296089	0.1831770772554	0.216285319703983	0.258359647526791	0.1686309060516	0.195801462445489	0.397872367941082	0.174500057175961	0.299802270417065	0.414284807965502	6.03742684253128	6.0339845677412	6.02082339104469	6.01294896231233	6.02012958991638	6.02761738654553	6.03194335761845	6.10399839348177	6.64548844956457	6.67702621157618	7.30214042974953	0.109977360555768	0.113622405016752	0.128639227406409	0.140698622419739	0.146277401798723	0.146510957396166	0.146538394581019	0.1517743542066	0.160913759361762	0.157004463811411	0.169192885415635	7.04055103103761	7.04055103103763
110750	Cse1l	5.28287691853187	6.27626097666742	5.91144658719164	6.70926016645093	6.30683232179748	5.87927441507343	13.6572749510493	16.7105273644215	17.4715794434028	20.057218704939	16.8194715986617	15.5928276541546	1.30956462704462	1.41644265628271	1.60662891312601	1.61114688812362	1.62318148342615	1.80269493876131	2.84508221767112	2.97919367112566	3.43053496277057	3.03848043532107	3.54676528587562	3.49603274539422	93.4562466598189	93.44991365836	93.2653804420118	93.2069752507559	93.2897984741444	93.3473677668698	93.3856462407314	96.0161653521133	112.093988581463	112.860953534259	112.89256306496	1.38020480853459	1.38668632487937	1.58206798326803	1.67435179450946	1.67924983340285	1.6792520405991	1.67920750212047	1.66144551110913	1.6831843866578	1.68318723490819	1.68335451370996	79.3078437842208	79.3078437842211
110809	Srsf1	8.85113785960078	11.98212424923	11.5689119850276	14.0093386289258	12.0396004754348	13.9988575650265	16.1474449562973	13.562386746722	16.0920670056939	16.9330959921524	16.1908126476581	14.7455580022423	4.29741875045098	4.48538242580299	4.98585568368291	6.01239347455323	5.4796341718241	4.99106203711015	4.81113911359248	5.80265917902056	6.09884269741207	7.27050699999419	7.13649888386088	7.33642643939175	126.765696612291	126.775540586969	126.889710121214	127.362567083897	131.493649423178	135.742789576602	138.893195951733	153.173863953216	167.240504842862	168.126844279355	168.191933233997	6.87969051024692	6.89076422251798	6.96224993037912	7.14803201281998	7.64272961329638	7.74569566064555	7.8375122955682	8.73469437312439	9.11228139531798	9.12657958859298	9.12818707794086	130.940547039011	131.327812593934
110826	Etfb	1.41629668083616	1.30014834441974	1.66558509820642	1.73157817202171	1.53123554854267	1.34419537958723	3.39405834190566	3.37233607753286	3.90385215049055	3.79939664628886	3.91433013962034	3.28106508921826	0.331365089807911	0.180723244985941	0.246026497110464	0.206628047279662	0.275964858253496	0.387137332497767	0.487407849430437	0.259979875405149	0.227361462620737	0.273981559943764	0.299323839434877	0.351647003298691	23.5276029083412	23.4657362228967	23.1286820582901	22.8229019483262	22.0706531150659	20.7565032056274	19.8045249784748	18.5312930375984	18.3353969231966	18.3317873545854	18.3317192713689	0.256194429301789	0.238263440441424	0.230180411074795	0.230138314665561	0.218700091707651	0.199845246009967	0.199620068077088	0.199615884294267	0.19961588504077	0.199615883749988	0.199615883669614	23.5126843974749	21.6438918609776
110911	Cds2	1.98912801141078	1.45954044352283	1.75499207880371	1.79399480697666	1.52410326186034	1.65285465102592	5.7224643754496	3.97857279823462	4.74832474099289	3.76814988523423	4.04173085291778	3.05987811254737	0.236310958404019	0.239415110258452	0.192755969949199	0.108137118325293	0.240257150359022	0.216738765662955	0.557812741765219	0.400792098577209	0.328652334207114	0.437571089442045	0.460110492181656	0.34130249515808	7.17626049062983	7.16228295297858	7.11520068331923	7.04456003629526	6.77476006117869	6.51105622323263	6.29672793888021	5.88720982300656	5.87048167522392	6.04818836280749	6.25976683311083	0.232478359103366	0.225940664819879	0.218841137199358	0.213014879594683	0.201546983199435	0.195445336925357	0.192012956551762	0.188006209371924	0.191272270745934	0.197555297710775	0.204525632276452	7.25465278949017	7.00454822407205
110920	Hspa13	1.25595384032236	1.08965634527228	1.20166912997194	1.30814800790341	1.18149284065845	0.968846120262576	2.49355695135929	2.26224539661725	1.81313909300486	1.35444549383941	1.5400764499059	1.51849216073807	0.284876730551961	0.294345507534866	0.249524800790085	0.243717024533615	0.168147011499379	0.329175947695345	0.575828565482472	0.346348384668775	0.315570595998599	0.321160084671478	0.389922336399867	0.289142570605698	19.4853457853597	19.4690748533089	19.2309336424784	18.9753335873826	18.3500069105287	17.4692906162674	16.636943748307	15.1061316361832	14.6155357664014	14.5835609975272	14.5814713734795	0.192060106625201	0.182960119740081	0.166212469074407	0.166106842671898	0.163685364541278	0.144221155296833	0.143729235671483	0.143722876875305	0.143722877352848	0.143722877321415	0.143722877357023	13.3019665698819	12.416895215236
110948	Hlcs	1.59377811774153	1.74774827244591	1.47875845001716	1.38111176266324	1.56336221868095	1.7084027356818	5.36704380435169	5.97860267979042	4.47025787971472	4.7660719316138	4.95363473608177	5.69834777416648	0.0548917190723954	0.0468234259158581	0.039376937009074	0.0302397942624076	0.0662823922357196	0.0685163570775929	0.0391795873920893	0.0391795873920893	0.0820373032825961	0.120777113705618	0.062379654668766	0.0391795873920893	0.699072591168209	0.69907259971428	0.699072708198404	0.699073513695539	0.699139336050343	0.695924264780918	0.699922503117939	0.872175207936049	1.15267365853556	1.18287574353358	1.11166749063131	0.0228197508829231	0.0228197508828008	0.0228197507785648	0.0228197165534018	0.0228249637724382	0.0282902189362761	0.0337104412075791	0.0372847331787647	0.0361583115766348	0.0361024861168061	0.0330196685099921	1.96968047531922	1.96968047531923
110962	Mbd6	6.05359209113851	4.42416751240474	4.29808116702526	4.61653615357038	4.41852514265319	4.05890210294016	4.0377218428458	2.91254368325691	3.08375685490521	2.40617479746813	1.96511066803598	3.39790652926857	2.65712068271833	1.57740051780316	1.69337543801803	1.32231432755821	1.5786871802221	1.74605678529949	3.9964294748748	3.17933228442458	2.96320985061515	1.99566456289598	2.88542710558128	2.89340957290109	1.48234637592089	1.48234436408466	1.48221590725496	1.47991796223023	1.21602025564773	1.0457036825117	1.03764682501404	1.02874982536231	1.038165203597	1.09596305617482	1.48744025690676	0.202784463698783	0.202783393661886	0.202733565652103	0.201958526962676	0.155068819736906	0.142335134238841	0.141918279111139	0.171062963018146	0.20819518618179	0.216691999186197	0.211756862333039	15.3891827090743	15.3890714971139
111173	Erc1	2.29165598219705	2.64285144773931	2.23499111177355	2.73357911206186	2.65450569081396	2.88931818583063	4.2871979955187	3.98156795439978	3.3883042481697	4.01593855951002	2.9286238776484	4.38610453152245	0.254531526291949	0.256800479080132	0.246033906879068	0.242657233663128	0.202710920789056	0.196273627410781	0.604295555999522	0.801703138310663	0.653557611838526	0.49470724030529	0.623481728502725	0.458057784258276	6.4282494978256	6.40873037027442	6.33947497752163	6.24519038302708	6.30760905485806	6.19651315177874	5.99639114218922	4.9078913056191	4.70797301420267	4.83967426594404	5.00022676496234	0.206260217348991	0.201485318405618	0.194345777334827	0.186635702382779	0.168081690620777	0.158060292128168	0.152936727487425	0.14732384530756	0.148705394904417	0.153070679512447	0.158163999997503	13.199450411107	12.8556444137396
112406	Egln2	1.35300265147062	1.42500077375872	1.69605685347971	1.609170160193	1.40209052394383	1.14654190721764	7.21827746515319	4.61657870768614	4.24561175814492	4.75714024480025	3.54924485896079	5.81850003400041	0.810615279863116	0.851709371588617	0.889267020869467	0.91666063841594	0.917125075862093	0.745945428052612	1.10928058469159	1.33675683863319	1.20727087124943	1.0353761018697	0.853839016597219	1.08232006446584	15.0622744935734	15.0437466250327	13.6251983667939	12.2422719663694	13.1218838263649	13.8323073530144	14.3150808618209	15.1200531563604	15.3280351326646	15.3374706299928	15.337899852038	1.08433150408184	1.08433150408184	1.08433150408184	1.08433150408184	1.08433150408184	1.08433150408184	1.08433150408184	1.08433150408184	1.08433150408184	1.08433150408184	1.08433150408184	11.8598313717628	11.8598313717628
112407	Egln3	0.318049231895973	0.0578129515939377	0.274082424185148	0.390189265976569	0.378393725098656	0.411860008710525	3.27242950920044	2.657897181853	2.66556397258409	2.10204566149549	2.55676152256922	3.15654277244923	0.100802773144906	0.0548199211267905	0.0694721053779434	0.0877204006418821	0.0330556508200835	0.0423482405471818	0.192148530203756	0.0951762413233124	0.0712276312978836	0.0778592530722192	0.147260413105796	0.092144355317586	1.06495499496689	1.06495499496684	1.0649549949667	1.06495499495742	1.06495498232836	1.06495499154146	1.06495481305857	1.06452071259274	0.790526611959097	0.727486384465526	0.769600119037795	0.0250263763109786	0.0250263763110202	0.0250263763111454	0.0250263763196951	0.0250263885148533	0.0250263756611815	0.025026357624593	0.024986767215684	0.0166980790174192	0.0174861064865295	0.0181546868241906	1.09916043740281	1.09916043740281
11305	Abca2	1.22652580137888	0.851396834771627	1.1583040478823	1.10647872124587	1.03859219696752	1.66766627194648	1.04452186370941	2.14308822059442	1.49974677388446	1.49190509592288	2.19470909704723	1.97995726753281	0.160334451689454	0.172964723354416	0.131488936980788	0.119411685055529	0.310250524466912	0.326486120289012	0.15062544147327	0.185405167296652	0.196411968085427	0.157231694555096	0.360523412894148	0.474487941222058	2.51984483957327	2.47971922362465	2.44196686455713	2.41203214717716	2.33639930150705	2.28966935313697	2.41138396642653	3.23567086858355	3.30246770227675	3.30268295586458	3.30268411197831	0.207006553310114	0.205357933223896	0.205056118323955	0.205035100725018	0.225922949205331	0.286480206590613	0.342198702179509	0.406222737682665	0.406249611842008	0.40624962365418	0.406249623696101	3.63362407173495	3.31939842906263
11308	Abi1	1.3107458128788	1.26216480883698	1.2534371889534	1.22334902133757	1.10887555568105	1.34440407687672	8.29596204650615	6.47109566787357	8.12368986706485	7.7992110721787	5.8323804747075	7.12256349045264	0.772711221180955	0.762309284924329	0.69354445356043	0.72288126680319	0.65258615471754	0.73953872594406	2.24485363399482	2.67206365848358	2.50214591976994	3.1664444252317	3.10271906767423	3.48477019773575	27.7439000789186	27.7439000786998	27.7439000780417	27.7439000781098	27.6060451736012	26.2628018812425	25.4999768955602	24.6734897541176	24.1929569941637	22.8749890268748	22.8631245273493	0.872957184701552	0.872957184893318	0.872957185470153	0.872957183959038	0.807068455161225	0.77388115921643	0.773880494291516	0.773880604815053	0.735941704435902	0.719381515798931	0.719381470149524	33.9270668160864	33.9270668160864
11350	Abl1	1.42590985002546	1.03147592143994	0.931275609622875	1.00095461658943	1.2788885680702	0.597986468638587	3.43849511014445	2.8937377226047	2.23916901596878	2.26622498301997	2.32786506237166	3.43127067184457	0.713017189401569	0.614961392229963	0.660221550772928	0.612299113811188	0.568917336286112	0.575522607615531	1.99545413109893	2.42915821654755	2.39454263031465	2.25832175766626	1.80557324798425	1.69896782418231	15.6004152599832	15.6004152547355	15.6004141276498	15.6003428527762	15.4133974979417	14.136956306043	13.3471037127718	12.6336767919904	12.2390978842177	10.8698517432082	10.8304676999132	0.494698679199051	0.494698676852843	0.494697979768582	0.494664099696021	0.4500401881773	0.399951832050825	0.399281296530265	0.399263140562859	0.377576266948057	0.343697288922251	0.343429182328896	22.404606239779	22.4046059887925
11352	Abl2	1.72572964726334	2.17709955380652	2.30839385186595	2.20503685955476	2.09474843305001	2.41594461632453	4.78183517163154	5.07231210082778	4.66159439750255	5.09663832370028	4.98508260399638	5.29414826235277	0.583950461076137	0.731771089824671	0.774646247947331	0.859109149349303	0.695831103972293	0.666559274178615	1.32884353398589	1.37163172759906	1.62820173695086	1.66436708402676	1.07898398858019	1.3317240064345	12.3167555230639	12.3250833144661	12.5828207098373	13.3352847007614	14.8897457466832	14.7005134741439	13.8045855159245	13.0347711269386	13.0166058950986	13.016595012242	13.0165953992451	0.319694516245292	0.323097105145103	0.373708536163594	0.409114282187468	0.406677364382147	0.356417085655409	0.339817084804865	0.337863379121901	0.337859612793573	0.33785960740632	0.337859607198753	23.8204731421276	24.159836071578
11363	Acadl	1.07146815320618	0.761721066981045	0.636807171312397	0.701955862973557	0.554873862677917	0.718436949294386	2.26482695056524	1.93100570704583	1.81109694242223	1.44180858097027	1.30049362894699	1.48350647632243	0.304300585267225	0.221113736730423	0.184963647387309	0.139012409192166	0.106087667220597	0.199815442428875	0.42005099688911	0.394461210590966	0.178223054974532	0.221665856071412	0.217204963861569	0.239047607215061	7.88151136876992	7.86171041761783	7.56586888058412	7.09934439490022	6.38522163814271	6.19095974824984	6.13724822955443	5.46158606663511	4.86799160240222	4.86883601938552	4.86914970633435	0.200104983169021	0.194765605162306	0.163590229791603	0.147640733786711	0.132191709102968	0.13180429285949	0.131607845097417	0.112596098644479	0.122405297993126	0.138721860269134	0.139706035168834	21.2767187306025	20.6038919879594
11364	Acadm	2.36583411004736	1.49615758553785	1.61025588656804	1.9624973045275	2.00788958782356	1.61003128869018	5.28175417469695	4.81418563005338	4.55717708920369	4.55137464152016	5.57318337750919	4.71123539860808	0.436320777939638	0.341923839916212	0.212084258965166	0.189969006238556	0.354832007846217	0.274838425345373	0.369450816062295	0.407095947207795	0.243879042542289	0.12373328980742	0.318966664326565	0.376596008576985	17.7510724522526	17.7331806753736	17.6703955873946	17.6052281765471	17.0970529913418	16.3646786260341	15.6849267476812	13.7455623792095	13.0574799389127	13.8178567673646	14.9572750360499	0.263137837959853	0.258368034797468	0.252377408694854	0.204735019592242	0.159549522744857	0.206531519439409	0.198104364185803	0.183457517174307	0.186179822735306	0.199829994551748	0.216862132352537	14.044990731192	13.7558469866596
113868	Acaa1a	2.50669380471031	2.09661803335537	1.79397132135289	2.03994736003554	2.05131204415686	2.02734540468706	5.558956226331	3.72108941634218	3.5166241758387	3.16566579275043	3.06796391527109	4.06237076570933	0.563335428165265	0.250523606165307	0.205292323914571	0.192806608320928	0.35601207667462	0.487722617121647	0.478416379807553	0.35904052470226	0.252387649053631	0.156466113117697	0.301407228844937	0.397542898846103	3.23380512697397	3.23365314500543	3.25255228762984	3.26031449926311	2.83111908190613	2.5953665591437	2.52734290610335	2.46690101529093	2.46302688763669	2.46562488152202	2.50794049559562	0.519452327508792	0.518674404159059	0.467652354835761	0.319562712323235	0.341240996978644	0.423824842672069	0.426320292068012	0.426369753177164	0.42638524253541	0.427101595999108	0.437523106219437	4.51689527675927	4.49103813219698
11416	Slc33a1	6.04584434866006	7.4923059848072	6.68473884405721	8.22955331022807	7.16051993834185	8.08490228643279	8.1734963937879	7.09067803311924	8.62545333155107	8.9642396513962	6.53424410473231	7.58097806309283	0.61283187348285	0.479066004838655	0.589646418652601	0.636027004825356	0.636946168988077	0.730250465793795	0.439894094489597	0.347669084598974	0.411716712133822	0.470118191251166	0.509748460374396	0.416214983342345	14.0979343029589	14.0979343029601	14.0979343029637	14.0979343029625	14.0979392099982	14.1120087602248	14.5908121557473	15.763263266443	16.4894750411038	18.0689108512869	18.1330428717124	0.465444568176108	0.465444568175137	0.465444568172215	0.465444568177576	0.46544670999973	0.473574308503643	0.528213869213111	0.52904551356231	0.576434587648618	0.5987350887305	0.598736741484306	12.0152988969988	12.0152988969988
11419	Asic1	1.95607363764873	1.24898722041922	1.20768874757526	1.65021792939611	1.53900650046164	1.25886254264445	0.0857941714852603	0.0802378492075981	0.404761030694033	0.278763615169645	0.109820379716435	0.581576020068344	0.18538626179691	0.125280060828123	0.184327719745681	0.151771929568001	0.226502267526394	0.197353760379408	2.51611202754229	2.46254196681466	2.78732817849458	2.66902882387998	2.55467340252965	2.7348474468097	1.93647999223565	1.93647999224703	1.93647999228125	1.93647999248068	1.95138242911551	1.97048081461261	2.05107684362528	2.53059746615251	2.59839582966577	2.59945667986747	2.59947333617122	0.0574370761949644	0.0574370761851466	0.0574370761556145	0.0574370766139388	0.0592772037463575	0.0592783195101356	0.0761006242592836	0.0771018529394573	0.0771018485261896	0.0771018489202194	0.0771018489226219	2.01164287884184	2.01164287884184
11430	Acox1	1.48987485524382	1.30826214417563	1.21205367318998	1.08644996717963	1.25332977660632	1.04158666225359	5.85634515354019	3.96595797261801	4.9817242841396	6.15782678000577	3.02219443400543	4.18148858779574	0.444099216581801	0.389706809044907	0.334309201481153	0.36194113333905	0.326318601371417	0.276735710310759	2.46529143307821	2.70544229985308	2.43176436351838	2.68834395018566	1.95297911141369	2.21505618570804	12.1642620811563	12.1642606916294	12.1642281654789	12.1638611231285	12.1075047966795	11.5429986784135	10.6748756793803	8.99699006482276	8.57324279578986	8.57867068132258	8.81428460571269	0.4086764387276	0.408675425430768	0.408652564895144	0.408438199423743	0.389546825985284	0.31459434923575	0.291234365410679	0.287395364098966	0.287434827571386	0.288918314582936	0.301428972324817	9.6267632960014	9.62671757145692
11432	Acp2	1.38380500630623	1.52861211856512	1.30830444480599	1.43382899770657	1.37514244686272	1.37001703368518	4.3955553366084	3.32043869185144	3.66831062630828	3.45410226275977	3.53234593311271	2.76562788633031	0.625363015107501	0.426911366668597	0.392198459991177	0.298270559307637	0.392796348157653	0.482094343026309	0.709025827683121	0.458604368849481	0.397103609494866	0.375780683365228	0.548739594686057	0.538925331621645	7.67397501086128	7.66875022602462	7.62013781980014	7.4933292514848	7.02742849397578	6.74155300009335	6.5844682365635	6.41247192742645	6.35067165149551	6.08836154313367	6.48220884699988	0.450466626060118	0.44521808624173	0.421982589977774	0.39440174520959	0.372221136043358	0.370694670059941	0.370487458038386	0.370574478763729	0.375687684090081	0.407055034412702	0.477706700827949	9.46417187725469	9.27580450317917
11443	Chrnb1	1.0075593863124	0.827622400111821	0.86405640059544	0.639717454342005	0.683614047669173	0.81605596116763	2.98305180687564	4.4725569941748	5.30852899926997	3.60781476500377	1.73467927881481	2.81690738403499	0.181923206589964	0.216494096312098	0.184526500358244	0.146417654670427	0.0820161664877838	0.00480177714149141	1.04955617077701	0.826186462866696	0.684707697407254	0.453186228346519	0.864973760835828	0.541951152073206	3.10074857506386	3.10074678685155	3.10043112173131	3.08906794688977	2.82734647898893	2.61787331452311	2.48510220252245	2.29245587404673	1.81776587925095	1.55076986391947	1.54110292324333	0.105103846775445	0.10510151855298	0.104793047950019	0.0973919383289859	0.0765379276975817	0.0764651934109222	0.0764645159806681	0.07642590576139	0.0543968804447572	0.0522409839968038	0.0522281068937193	2.83339866659524	2.83325389995759
114584	Clic1	3.33572969413092	2.56205235439529	2.47458760216066	3.07553587484388	2.42397235023934	2.67940505558477	8.30770212433391	6.14387435867034	6.23330820798729	4.1587785438979	4.59564549821119	4.77396651960733	3.5532385460103	2.62415539983378	2.71203312102116	2.28274851847472	1.94171169863411	1.93663662750362	2.65546507010861	2.11633493851955	1.58598594129482	1.42760924190342	1.41793815204574	1.37425974131285	161.488124021293	160.901910748272	159.377519099703	157.446792828166	151.259806995271	145.470153808521	140.095222237754	119.956468545398	89.1506669012221	75.028303837771	69.1583062555382	1.20787281598879	1.09830345631058	1.01139756272776	0.948520442258069	0.839483656753939	0.787942575657143	0.758005977697218	0.692890707622077	0.630766145614192	0.605067091157501	0.593085705535702	112.949553545321	104.925915349295
114601	Ehbp1l1	5.58766383628666	4.67183824055334	4.55425316303403	4.77732880566516	4.92405917960155	4.36470802161814	8.5015630101664	7.62317142316826	8.3026830441765	7.36440438989647	5.50689234717882	5.62706908882177	1.93863324221558	2.34728161201041	2.43030810181054	2.46856211718287	1.44488833827246	1.06889921883365	3.05580208599054	3.93105938913177	4.1132730014046	3.16274354403397	1.84739649771837	2.03309694004611	19.8143521772284	19.8143512476461	19.8143097349192	19.8136619202302	19.6557781930085	17.7350809641132	15.3581139554169	13.3345222282757	9.53362691378618	7.39860423879245	7.32623325804183	0.700674021688036	0.700673499656963	0.700656630985152	0.700452464063529	0.67057711996048	0.517005839274974	0.475145787621856	0.46868415326459	0.306970579428211	0.26040353213393	0.259015912033078	35.8482548381568	35.8482146766477
114604	Prdm15	2.72768489739968	2.63782813517209	2.76089438865569	3.61572413256401	3.1653820215697	2.80340163693529	3.43076258043061	2.92695089164468	3.23824899522386	2.08101028372757	2.37396232892396	3.59501957565469	0.44804995445231	0.48098656369835	0.499793337048291	0.371292062282798	0.535720074548274	0.606274843416525	0.638014662952163	0.726076821796639	0.712207345513986	0.636918799282401	0.677119545513939	0.946494595468177	3.207182234208	3.19928434719803	3.15527983505215	3.04158519720618	2.74177976649559	2.7293184307745	2.90597173290126	3.38647286023186	3.48836478306754	3.49717316181877	3.49913840979838	0.483515189931262	0.47483139039812	0.452819704775531	0.453206989316686	0.445421053551662	0.477667800599405	0.517901496791268	0.578834176952606	0.590715192035868	0.591948624206242	0.592242015327663	8.48129775573676	8.23137937092618
114606	Tle6	0.988883295094901	0.710601874871467	0.788231812062685	0.478017882175044	0.829544651640152	0.934520165916624	0.0802378492075981	0.103459700770875	0.225711139267658	0.120945105511192	0.230810270413624	0.0802378492075981	0.912494649111064	0.428396578089555	0.474586849168416	0.275726367755637	0.624339786167967	0.798379686623775	0.53669786974729	0.321050625946948	0.341715907436903	0.152324576489406	0.518862506115113	0.426992311321335	1.08781122535444	1.08781121477699	1.08780069018632	1.08546481343811	1.00592780168238	0.94619074367644	0.908795032262618	0.855815529971512	0.846433391489664	0.847657825300705	1.28533281712697	0.0598176662435482	0.0598176557942298	0.0597953960941609	0.0563340611103261	0.0465380141102468	0.0465319973654183	0.0465320563610013	0.046532010981853	0.0465321217589552	0.0467588504364974	0.0958575983646064	1.01918292334628	1.01918224269972
11461	Actb	6.50463230852141	5.8555744647024	5.79708461115377	5.85944510662042	5.94339813064898	6.49189529388435	45.0696185838041	36.4362330753851	28.0134978620374	38.9543788219321	38.6673090313289	41.3569185536503	27.3222143632095	22.908050762054	23.7517171277426	24.0199826201657	20.3758448408577	18.32217091425	19.2926632898522	18.9628771405664	17.4800411009774	19.6626761785444	16.9200953043005	14.1603261174409	3514.38015005483	3513.67310439043	3485.81365746081	3459.10480088825	3386.38942446505	3326.25205195784	3276.81151876995	3152.6859718931	3039.16808568102	2424.32721988036	2289.02959319213	13.218877690972	12.5022981477122	11.3350056770001	10.364319047349	9.94333325630708	9.94257522609874	9.94256480595432	9.94206477951988	7.64153438265549	5.61646753974787	5.60174239210971	1376.60051262928	1250.89529121271
11465	Actg1	6.60882937270619	4.75041688630548	5.39809807268983	5.36821016515687	5.40792126044494	4.9430392395522	36.5442200111572	31.4913200596972	25.4775768625773	33.9484737463342	29.4574901915482	26.8425800014461	15.2114879255548	14.9827864239315	13.5705231107387	16.9196402263269	12.5633194120232	10.9427309450392	16.6514472775578	16.7268857020259	14.3254086187241	18.2024602140252	15.4639475591437	13.0323246758577	823.459372715569	819.63718196811	811.959220603729	803.744038644045	781.651446563691	763.407446352988	746.782615467572	675.471879615897	533.034561465894	450.088000649461	408.802917518223	11.8087280824354	11.2131731738818	10.9827016714533	10.8711436903266	10.6761918778842	10.4880059194717	10.2672236204477	9.16678603332899	7.26082227637847	6.26218468328478	5.76475174664185	878.082806577318	831.650417642021
114663	Impa2	3.06749476421818	3.32432610851307	3.61849308861438	3.40822519597045	3.15333009485071	3.19938154225319	3.37909165004264	4.84062886886911	5.53967378168034	5.03460308687261	4.51439726662377	5.98959590442775	0.269512534402588	0.324602246270025	0.425286008230912	0.450976907398117	0.47608159499717	0.511691444180847	0.395250013601658	0.46249301774698	0.424579508928321	0.546187760487397	0.484397688327828	0.675159250714606	6.62842963894578	6.61982995145162	6.55663915518535	6.82124809831985	7.99801376605687	8.63408128875075	8.96157322619172	9.95070732371858	11.4895098720712	11.5012743048487	11.5013333564731	0.343143177337689	0.352523883492863	0.482056191737722	0.631440259418069	0.671350121946931	0.671394416466594	0.671414599800542	0.661888601751557	0.629140605504596	0.629132371038738	0.629132324292025	8.81017007490995	8.82697758065719
114674	Gtf2ird2	10.9940608759322	10.9365267048079	10.6807669376059	11.9457262283585	9.69336892220053	11.6325993845303	12.3362587125137	12.1144551810132	12.988200667399	11.5261160958171	9.35835054609301	12.4431108901947	0.268612116414313	0.261771410080809	0.322449912421991	0.350972121200762	0.353412713965102	0.28828157341079	0.115209214927543	0.150103222073527	0.102947458452698	0.0795105947008052	0.234157636504667	0.0391795873920893	1.27336987139331	1.27336995337077	1.2733701999606	1.27337017145823	1.27349346618408	1.28623327347937	1.4346187045697	1.79076200406216	1.75288845374586	1.5897965008252	1.58422396221671	0.141473859894002	0.141473802130722	0.141473628377613	0.141473816032348	0.141572211051144	0.148755778479393	0.187254764923395	0.200283210810015	0.19117731905796	0.176263731017587	0.176003721963344	2.29920892288524	2.29920892419414
114679	Selenom	0.898850654226071	0.486347224728727	0.827685567118116	0.691164560525465	0.679740797921725	0.648618415523635	3.41867557296618	2.76444806532247	3.32178775796196	2.25363535032453	1.6222483961475	2.57623469934374	4.01117072125699	6.1187831592548	5.30800085283534	7.00367908802374	4.54322395938054	3.34042390216019	6.8490504277687	6.14291172312554	6.30101352409654	6.61693326870265	5.49126028172845	5.13661440050983	3.61026323562319	3.6102597658118	3.61001108123121	3.60502434998327	3.41597844472648	3.2274296117771	3.1143375436566	2.96999822679361	2.83466098399996	2.25467834207504	2.17309035318769	0.137928295220988	0.137924380135622	0.13772590660797	0.134813810923037	0.113339352470931	0.11271162884851	0.112696988681385	0.112684471240696	0.103736059963984	0.0838955047315365	0.082902131457332	3.77983766708704	3.77961791914289
114713	Rasa2	2.00418742386542	1.7059244996273	1.84771386847587	1.75860567098862	1.64450736727046	1.65720854546001	4.87556040196314	4.81294860611882	4.36485617945582	5.93660903055	4.41237489851	5.1085529852255	0.386242478416854	0.533433550282821	0.500157144823503	0.61901507618914	0.299907753118427	0.375076998749269	0.826067376826487	1.14014945940289	0.996701738300896	0.686639505124881	0.927546381285716	0.672990251680186	7.03550151158306	7.04484788626656	7.07508532223633	7.11577456799551	7.20738727176023	7.16975757441472	7.01123986197637	6.063126347537	4.97593091355326	4.5574895414661	4.35819940374211	0.530104948112376	0.535210869947329	0.540910191191928	0.544958651035018	0.545434536039284	0.532840171526026	0.514238709510759	0.441812782161294	0.369458635484611	0.341012128103946	0.327125452577222	15.2213787990953	15.4053854984888
114714	Rad51c	3.18194820528609	2.91773144801549	2.62775788253944	2.45033929875935	2.14599958278766	2.24832697344727	7.74189943311027	6.37942646495899	5.69988167158999	5.66967728617395	4.57815445545136	6.66026083632436	0.206629483947986	0.163023246412414	0.0642502520308466	0.0559175368083865	0.116913048469004	0.103767538067084	0.356521335589549	0.156659660470632	0.189600350728256	0.0391795873920893	0.254893196863646	0.197075817605058	2.87400823309629	2.83913741176972	2.71581285526242	2.54002655743478	2.02069497468987	1.69019057439061	1.51290581642102	1.36089861740782	1.50112299623189	1.77181655196695	2.0782420621413	0.142936950723353	0.126008770754897	0.105767028090502	0.09150769623783	0.0737983791540932	0.0690867714415881	0.0675267570702618	0.0677671512563648	0.0763861100737069	0.0904693722887798	0.105672665430393	4.60888652565138	3.93164808892291
114741	Supt16	6.27591770948987	5.92170545191949	5.83515326440424	6.3714233125329	5.77995595965161	5.99572174213697	8.05177274359047	7.55664654085442	8.39166237459658	7.8317534944561	6.14733055990952	7.22432589821906	0.968497975286142	1.17348501505774	1.21442966000458	1.21293164330868	1.28584784562907	1.49187296466824	1.66914888919622	2.01975497829418	2.35642117225606	2.09871004576649	2.39937592578103	3.21456521608635	51.2680392387695	51.2022064138413	51.1427281753385	51.1635262595331	51.2131448049652	51.2392891852673	51.2529670022999	51.9481957331486	66.12659395238	66.5605355250563	70.9854008294267	0.544899219678396	0.614413299474343	0.698078094377554	0.702162105412732	0.702427967978343	0.702428762689486	0.702426969113085	0.76324445011479	0.747373002212667	0.747386057479197	0.788943874075699	66.2988378228208	66.2988378228208
11477	Acvr1	2.38765165130021	2.37457631917599	2.05079459976587	2.60947839918959	2.47056940653491	2.49873566372268	3.15918886842599	2.8571448181155	4.14920081723635	2.95455747766573	2.39224286089946	2.35245750218026	0.696455725886606	0.64849918408147	0.692505417383265	0.681967715098036	0.61726771752851	0.566816329953178	0.938169447590208	0.804030392898156	0.869011820392555	0.865533540458402	0.768228015713003	0.580114228961102	7.58557495713235	7.58557495671188	7.5855749554471	7.58557495662764	7.58545657239092	7.45465846249221	7.12898990021678	6.66369790901391	5.65647075192919	5.65637006908704	5.65636877620752	0.395986914868153	0.395986915245813	0.395986916381823	0.395986914673763	0.39593841200151	0.371167329929999	0.364379445354293	0.324830786204249	0.295277318237817	0.295277304009736	0.295277303955498	18.6685500855667	18.6685500855667
114774	Pawr	2.8113445756829	2.39648743223217	2.94400750051057	2.51732042440915	2.72039861339327	2.68406418527753	6.46503666179807	5.87686072705919	5.61153810092439	5.10323433377073	4.07262918970528	4.43029734823898	0.724205780498812	0.706365657184741	0.756677689318874	0.696302047132563	0.775320012771852	0.683423505044407	1.15661589633189	1.29868227884811	1.1518180032882	1.06255762505532	1.35229996059897	1.17826219032544	22.7028135400936	22.7028135400936	22.7028135400936	22.7028135400935	22.7028135395326	22.7028135369919	22.7028125672905	22.3428608731695	20.8517577086957	19.406194769895	18.4208846706435	0.463803377309514	0.463803377309514	0.463803377309514	0.463803377309605	0.463803377818317	0.463803376490169	0.463803198179052	0.434501271000471	0.424901697176374	0.380400733574547	0.375543311610591	20.0016607349833	20.0016607349833
11481	Acvr2b	2.96396800788047	2.44875155640836	2.91719839601357	3.40644564439778	2.95406605467039	2.55939864912145	0.745151715355106	0.943701795849345	0.901129512369788	1.23038034176727	0.94684719535481	0.883301980342549	0.129930732310706	0.150020626579512	0.178912249868759	0.188505400109251	0.22620445358457	0.143490841196441	0.295736883555863	0.174931794513879	0.129405122288545	0.227776013797865	0.168531578319034	0.104047553313038	1.05745289273466	1.0550468373751	1.05207913790997	1.04944860280357	1.08871008591913	1.27515353929692	1.37004964229576	1.3309005540176	1.13705561952415	1.13549459242385	1.13548344024215	0.0830681351161661	0.0820516275525495	0.082010865510316	0.0820100035772145	0.0820099254730015	0.0820073761654094	0.0819646569520149	0.0677876199869213	0.0633975184364068	0.063394108363298	0.0633941084475303	2.0071069849504	1.98158632531208
11486	Ada	0.542351383595018	0.5687125482465	0.557520108817115	0.328180239943495	0.387858144959948	0.288098722983341	0.981402633697368	0.68654518806078	0.973906007643997	1.07190622883132	0.292401639977006	1.12832465032389	0.187225389836738	0.168211478967733	0.150565793374748	0.158776603830965	0.17029940838047	0.160528266606759	0.41049487930783	0.218419914439605	0.319056869853711	0.213019332830491	0.203552821130009	0.300944926220757	7.83480755374056	7.78828841806538	7.72043886045591	7.65941130414661	7.51494406813949	7.41462937453606	7.34497223090663	7.22129080650752	6.88753763689941	5.96881986517838	5.68269486110394	0.151507144700094	0.139561780688987	0.139008709442343	0.138980056280918	0.138976178897723	0.138975487404983	0.138974204945688	0.138820845262859	0.127537716925038	0.111493890733605	0.109231719598612	5.71648773268971	5.25379433024519
11489	Adam12	1.91923244414711	1.6921295191569	1.86057925661984	1.69329362253809	1.3086452147107	1.58058333715451	1.1917091936299	2.48662473131697	1.7366171173284	1.31220297968022	0.695926562313188	0.312792484519311	0.376032919952421	0.648479837896799	0.55311144807094	0.466527221704834	0.424210923832887	0.339031100834896	0.56550378084653	0.563931013210245	0.441974340746435	0.543545635149738	0.828599457939686	0.393365954202108	16.9219739552256	16.9219737205579	16.9219738286772	16.9219686502802	16.9193457113481	16.7821915705533	16.2733941575552	15.5683538970579	15.4487002196832	13.6911606330192	11.3048385644162	0.414816271465221	0.414816488981137	0.414816222228804	0.414814975678156	0.4142929222939	0.405546409631648	0.402619599925791	0.348461921873353	0.229691325451576	0.1935159270221	0.166546008765846	23.4545971976232	23.454597136611
11490	Adam15	2.01722668672299	2.02457717560462	1.84265222671555	2.21733594409582	1.95704902282602	2.10886744177256	4.05369803532969	4.91361397342982	4.84153437334066	4.08855810986604	5.6787502437684	6.62614420341494	0.604066385934238	0.525289178496919	0.404311375670429	0.429601054174635	0.716404196274693	0.768350534807139	2.1481781582778	1.62189450465336	1.27231823886923	0.950820732050274	1.24296256037065	1.63082220838631	9.98732062147812	9.94589392737793	9.91581145855301	9.90566715332028	10.1128576884309	10.7980835286962	11.2371759995233	11.8700693776589	13.6256227367287	13.8199788263867	13.8261293033954	0.277784871012175	0.32208443196278	0.361199107598726	0.38336310246029	0.481966531600657	0.49454875373137	0.496581406154336	0.495205682266833	0.551254317450518	0.51756356153887	0.476686556342863	9.25484616562683	9.25484616562683
11492	Adam19	1.47502467198946	1.24909953781645	1.32126924467126	1.81358127360148	1.63140417250068	1.65225066869695	2.8512115902482	3.18987571554395	3.32189739985745	2.54169335880034	1.63596996087911	2.46127508676214	0.172412496857775	0.189706981551305	0.166280035990823	0.141512574640122	0.103823513725302	0.0815556430080744	0.122260107139098	0.270822901028522	0.304673765986964	0.326229807482696	0.386627011530688	0.0391795873920893	2.85056584510514	2.82765661312951	2.77678448141866	2.72319177812127	2.5896498899825	2.48740230440313	2.39623750446206	2.04922981413737	1.54462298425215	1.28692457695808	1.15169091890746	0.161901861672145	0.153503416713055	0.148866835604106	0.146203111302914	0.14091076121844	0.136149799988841	0.131250436119819	0.111932046555957	0.0853045595677901	0.0718652780532429	0.0647346521404912	5.96255523110091	5.61363185674207
11502	Adam9	3.74957082195703	2.80483085133985	3.02896020750222	2.88508510600267	2.93572259223985	2.97133436810902	4.46337283716565	5.87300687430558	5.21362568127714	5.68202128720726	4.64776881650018	4.4331990433086	0.574298937207006	0.530648758962566	0.517670538022531	0.501421730325567	0.363896227734242	0.404485393469988	1.07648809046052	0.954913827367315	0.910287822024148	0.727274851387203	0.732457960011919	0.843242064393249	47.9241762275288	47.8448234253282	47.6409199466064	47.3804973289726	46.4015276911128	45.0856148845996	43.4851415488326	37.6832237625343	34.1397806298941	33.6720349669042	33.5751575736176	0.46073485848174	0.449275822314288	0.441710090703041	0.436529855908752	0.42023372265665	0.399715948652666	0.37987169011466	0.338961013169463	0.325244164181098	0.323216339051944	0.322642903866269	40.5504718209262	39.4824905452922
11515	Adcy9	0.861121229623658	0.562740925657428	0.964675923274873	0.801091298497503	0.613903926772751	0.795250185099848	1.52139010971644	1.81881495827712	1.41740484599212	1.43124576348343	1.59416116865709	2.07419748005308	0.0677057148519889	0.0398773890616895	0.0585637256888518	0.0697951459092951	0.104722727719713	0.102325597826145	0.184483081850792	0.161948921822307	0.193205072516976	0.161613462697978	0.0891108823940419	0.243387554880886	0.784964935135389	0.763719082560709	0.75459158487635	0.785328614237563	0.946263673395527	1.05346220347937	1.10449250019172	1.14797280409967	1.15411782556533	1.15490239429952	1.15513090376386	0.077570896517608	0.0692666238693112	0.0773588597257707	0.0874759040515672	0.104062441030071	0.109475633713432	0.111594524350275	0.113625833968458	0.114065035640918	0.114131801109852	0.114152245589292	2.12430489027979	1.91168091531731
11520	Plin2	1.13167187683189	1.29772801895393	1.32419161820635	1.16035152986406	1.33686679217675	1.08199193332013	5.39079993529552	4.10036843145357	4.21303519220302	3.51466048511835	3.39400862042498	3.58097970887728	0.562041369571946	0.513860786390899	0.337086001330897	0.335957360626267	0.263762630854643	0.230692779864717	0.460352267079916	0.497695825454629	0.359909414423861	0.276216726519334	0.243536020563123	0.228122479050715	45.437084417053	45.3154737802167	44.932211057532	44.3615361688455	42.0830841936439	39.4566851201281	36.771394110695	28.0663585415598	21.5109668161759	20.1401505791095	19.7595915443155	0.464965752922071	0.440108007512414	0.41560053094839	0.396299913518369	0.354961090831672	0.32291798534995	0.29666109011727	0.238875477552825	0.210189052361292	0.203710845948336	0.201379244665456	30.9509823118562	29.1342903842764
11529	Adh7	0.915009790994673	1.0372551514761	0.967607680951517	0.931030657430418	0.810393849259397	1.15888424192374	2.41854191728824	1.8959082178015	1.89978757639075	1.47333269347756	2.52894890724432	1.63361479568149	0.0790528628220102	0.089134503145191	0.0758864318022832	0.0785646974655398	0.196779857931302	0.110775125700154	0.0550409859026441	0.213858730865661	0.0391795873920893	0.0391795873920893	0.0934516063122972	0.152319277744922	3.4400647796074	3.44001479748476	3.43974688798806	3.43907856526647	3.43253354488349	3.41474595517201	3.38198692163595	3.16935561055427	3.39643423378732	4.09158480981349	4.54422600985437	0.0834780894564693	0.0834558763047699	0.0834004552832693	0.0833037670328723	0.0826890613463395	0.0815243739377888	0.0798961800037951	0.0745176230899547	0.0869529018783901	0.103313240021006	0.112428991422713	3.1111957766425	3.1101392573318
11532	Adh5	9.60246238288857	9.77959448621762	9.22660419170082	10.3543160710713	8.33135618529256	10.5589318097991	5.39494970964773	7.02472364950595	7.91622825296565	8.91306607954955	7.78314427064625	7.26391239803595	1.08750385039215	1.02836668305325	1.07016061424421	1.31008007406721	1.32493643119728	1.38504664878093	2.27121389524837	2.18163962137676	2.43848674271703	2.49510572476294	3.01189496349528	2.73838575522924	60.0549429426366	60.0549240374596	60.0085947463561	59.9431670805473	59.9767542394438	60.0007332413432	60.0172555170188	60.3660299211086	72.0843333914212	72.3172042458419	72.3271368197908	0.903055736497884	0.903074878144992	0.950425831285216	1.02777610164235	1.02862278881414	1.02862278123587	1.02862334137878	1.04491775817063	1.13245106115873	1.13115631797689	1.13115512423304	43.8310883497853	43.8310883497853
11538	Adnp	1.34221104951785	1.7565053186414	2.02207350262674	1.98117277016851	2.3259587276434	1.88329203625804	8.41926410227764	8.61556404821522	10.1905449902212	9.98759065815983	8.74064228747586	9.82939204771161	1.56267858428339	1.3976576122717	1.5736334431269	1.66818213756511	1.47976904602307	1.51851488853277	3.01588505538602	3.22614372424204	3.38421768421106	3.51433187217678	3.42645398173938	2.91384735142572	14.7601550353585	14.3850702979751	14.0050340607473	13.7376223657268	13.3183417877745	12.4861486159827	12.0967335435139	11.8928735425577	11.8898698737471	11.8898680099714	11.8898680660049	0.882836219218712	0.784393436196569	0.783879055621389	0.783877543108181	0.778134339892911	0.711163742022948	0.711158304649823	0.711158841042592	0.711158262131538	0.711158260685867	0.711158260623155	31.2509656653398	27.7479889939223
11545	Parp1	5.32603157627851	4.78277645607086	5.03538108333613	4.88759283419117	4.69427695407262	4.13797880949892	5.25865213754903	6.97570592791689	8.06897815223042	7.8167217533535	6.49570724052682	8.43355494642046	0.402710854341185	0.58062606969027	0.779264979884316	0.712064861548188	0.81829632705617	0.847402307467985	0.534673289035145	0.688469717401149	1.12881008538631	1.07188906324862	1.27453694360168	0.973024646231869	59.2508106520359	59.2322816812518	59.062747060327	58.971432558158	59.0362553331473	59.0990371859472	59.1461187349114	62.228702771435	79.1081626713261	80.2405793925759	82.2632066076786	0.673557656787174	0.692573478525154	0.872521493722762	0.992545979732734	1.01468397875604	1.01452108164567	1.01138086680414	0.984504973880039	0.972255422046992	0.972113370453477	1.03344339903412	40.8734348931355	40.8734348931355
11546	Parp2	3.0769837066939	2.25920179159866	2.19642613875	1.74330918683598	2.137250553444	1.92952786902398	5.97125556299727	6.54608683664939	4.63303981187261	7.12819173100313	5.12231438634529	6.61687367589898	0.515127351416045	0.4083442806943	0.367964668141706	0.412005923983233	0.515353970895188	0.471160865020107	0.661201414690526	0.410033277457855	0.546424324658222	0.33998768022478	0.762591226542394	0.685743473353394	13.1532636910617	13.0654117576677	12.8298137954225	12.5441218641669	11.7625846350658	11.2673703612591	11.0207375127993	11.1403825641896	12.1302286026477	12.8608128300862	13.3711101818745	0.558627317497562	0.52145166477593	0.49479957024802	0.47919630156043	0.460044983243261	0.456676011626255	0.4587826105498	0.480323711528191	0.521881243280121	0.55083520820285	0.571173651026398	18.2251488883747	16.8024664029791
11550	Adra1d	1.20864371271965	0.638597442888433	0.730840176907611	0.716572687588149	0.9340500768394	0.747077107090674	1.29581733703032	0.329129184047193	0.450010197534545	0.22388399348357	0.652336414894412	0.7923580174593	0.37110318305149	0.212369237347161	0.194220694445636	0.0782103066121304	0.240832375220328	0.163900755677056	0.733687397865709	0.318211565238458	0.495560387344808	0.232102220639549	0.465683225342188	0.39315670348471	1.00206906006203	1.00100215556178	0.97942103213873	0.917693379080302	0.769823715694917	0.713050600264184	0.6923695651698	0.680564074331546	0.634622807305739	0.523580056195902	0.509062961212083	0.0869515076234035	0.0856955073899333	0.0732792033705766	0.0620519808530816	0.0590874145906098	0.059054883161202	0.0590539542905501	0.0590180915280641	0.0536035490238062	0.0449982965207769	0.0441373940422818	2.0293519035523	1.97273954446151
11564	Adsl	4.59692221252719	5.37199733930599	5.48632915928354	6.37983896249149	5.38246635865693	5.70767685208829	5.95193596180469	8.61341064079959	9.33699978026411	8.9231597588797	8.7230296486506	8.1462649976311	0.927931825135581	1.31366097653366	1.48798522259896	1.40668574483387	1.75665491806877	1.90657357568762	1.63058405206575	2.39967022652528	2.75523997054377	2.80086576536247	3.41383612238283	4.02021494019172	57.8348261676308	57.8722107616088	57.9672152399565	58.138343646137	59.4905062704943	61.5036486099082	63.8551879314727	73.364394611574	83.3227329858594	86.69746487482	88.0837042567154	1.03607078966645	1.06098412979769	1.15548470048907	1.29904286442237	1.46273581978249	1.53442478828843	1.59200654235284	1.5413121287636	1.52577380699235	1.56615202587002	1.58542463674969	52.5637380621904	53.3517221554331
11593	Aga	0.837035719351474	0.687599081552467	0.687299057946915	0.614376906904241	0.560564693915965	0.770302736967856	5.86467630807535	5.52539657744751	4.8314177607078	4.70793964320408	6.75175223535483	5.4166643251024	0.398056161664065	0.307601629711089	0.20318308630151	0.283203874971665	0.261148411934498	0.328137198914782	0.287808359431016	0.270508737988824	0.143512612204422	0.171032855587209	0.254574553111978	0.353418197471044	8.54883587118705	8.54724148746275	8.37586568135622	8.17201334382977	7.72118859591745	7.44090384117041	7.26664977556253	7.0230572205059	7.13772145309494	8.07333592762146	8.0988037576146	0.288115899014602	0.283249671780621	0.235973147052133	0.235258580022952	0.235252720436474	0.235251801509712	0.235252007387667	0.235251965151276	0.256342784484623	0.27296847337166	0.272968500760844	8.12658850490872	7.62606452411692
11600	Angpt1	4.08268572634399	4.81189622611547	4.69385325491479	5.02379118049269	4.48575967925032	5.45501782766722	3.12733475533405	1.48906875768802	1.92508545714584	2.1322253796964	3.31532565037499	2.49301020899034	0.209398359546997	0.145389514790746	0.134756328949321	0.214774845712801	0.142742255540606	0.163331116908056	0.147697685814235	0.190065990912237	0.236523292342085	0.458973995810156	0.137144459505927	0.263050607393024	7.50858516456744	7.50858508173722	7.50858486579214	7.50856396147809	7.44480268572148	7.13673047117073	6.93318608804604	6.6791831849512	6.64591905734204	6.67101767941577	8.33878831497321	0.244222382557482	0.244222444922113	0.244222136246658	0.244207225460819	0.226317673543409	0.216228802001252	0.216148821550845	0.216146886214712	0.216151466984514	0.217971733650132	0.310694907189247	8.04303006527905	8.04302999984325
11605	Gla	1.50999657876015	1.12722030024495	1.11798491771079	1.05584722285401	1.14848233027809	1.15801203768018	1.74422228740022	2.36835413219762	2.68202385202252	1.64057247560428	1.933005765925	1.48973592520175	1.46004909048045	1.24371357097141	1.21387832158345	1.0933339851711	1.50117199484684	1.6005902109008	5.09723658299676	5.24317268223557	4.45967433298476	4.75301079420691	4.6674144193389	5.08949717649386	6.61644709617327	6.62316758412313	6.63996332272916	6.65935344364673	6.66403247476601	6.57113016303019	6.3150821009471	5.37223496422801	5.0884993429196	5.05535831015327	5.03462324348245	0.187995612569074	0.187354142551318	0.185915448136913	0.183797192596292	0.177078945199162	0.125600971923175	0.125079882789617	0.155053310540089	0.180396387171728	0.185172143195084	0.18667818031423	13.4932964373595	13.4410174800856
11610	Agtrap	1.22997803319814	0.725099741439842	0.994783181680762	0.849106362475932	0.79003251268903	0.862543913804207	2.17354394580663	1.25387323208083	1.19909498305462	0.655416303291948	1.34034513995871	2.0524259344787	0.321519199834771	0.186269519029201	0.142961707908937	0.120603094170532	0.273235531336569	0.138248262732019	0.853187738117883	0.730870702662363	0.484190805664536	0.417791328651899	0.718721247814747	0.639311965990224	1.1611256928778	1.15975739072484	1.14436645643017	1.15186295077508	1.17400314813773	1.13700684484043	1.13196566399913	1.02960326348618	0.836122220059888	0.833744002921065	0.833682546520053	0.122365594180273	0.119579542762989	0.104834962845287	0.0665378416340508	0.0466004728977545	0.0872023606742696	0.09728980429574	0.0981047213564795	0.0981053139307977	0.098105310865963	0.0981053078613239	2.02668899772027	1.92189033130453
11622	Ahr	1.83994825298238	1.82135624210176	1.69844837713376	1.67021568679855	1.62650617671549	1.5938571638754	4.21955704691271	4.66225947742979	3.73458136893467	4.78984294369985	4.26852933838193	4.64719971184461	1.0176626267232	1.06943757205673	0.932836122772218	0.911792444499629	1.13147352480031	1.03030026891908	1.56593436859673	1.64104459528492	1.39699041151878	1.26304494623025	1.87735630490386	1.64231660123177	7.37643876720265	7.37643876495732	7.37643875820334	7.37643876158972	7.37643624283825	7.37634083626605	7.37438379471247	6.56935166261705	5.54324308036807	5.07006628788271	5.06121323140878	0.755771697931745	0.755771699658401	0.755771704852216	0.755771698804681	0.755770625132894	0.755730916196616	0.755030224083879	0.645478042359667	0.550522923290822	0.519036706956388	0.518548341513409	15.7043722598559	15.7043722598003
11630	Aim1	1.96977019027914	1.08273341853296	1.35248439632657	1.31434521956719	1.19513989154476	1.06706975538849	2.0033759792565	1.61468171199473	1.40949435505279	1.50188149071386	0.837472077738538	1.70314278487691	0.241399931715017	0.201803322843794	0.220598582464087	0.164380128772102	0.187025301115952	0.179550684040753	0.363507386232866	0.306078977829891	0.388324328588806	0.397153594243994	0.308359446177871	0.334164905465041	5.57792623075733	5.60093651927326	5.6229250073938	5.62419282135099	5.48901486897144	5.20549981730964	4.8560331972078	3.61337037185559	2.62658443991991	2.32931397377256	2.19500280885804	0.148945441314362	0.139975218567555	0.13192306022863	0.125680796227106	0.113089102814949	0.105325079043844	0.099996848531301	0.0888223539166768	0.0809240835526043	0.0778052067766221	0.0761472123892252	6.04663813397183	5.62711817793453
11639	Ak4	2.29806467098769	2.415434515071	2.98398464738938	3.09146940492257	2.84619307584543	3.14874078266717	3.1376340479812	3.80006027098263	4.03942727009327	3.7008411171836	3.49191023689693	3.96376363387288	0.25477694223828	0.447456909959851	0.549480981351623	0.603655300614874	0.672083551705102	0.738910262875352	0.413406177798509	0.579274245550449	0.676298308661344	0.810858526245952	1.37389290391898	1.09638013793586	11.7834623821906	11.785919602751	11.8234688533823	12.3659824157566	15.1031668494083	17.0856631775912	18.4472628185981	20.5762604882226	21.0690239273039	21.0886425466711	21.0894275445192	0.201937773278727	0.20359039877466	0.289577605293142	0.395939261759837	0.450211450659949	0.450782133910315	0.414446111509138	0.349229921247768	0.349229938217004	0.349229937936525	0.349229935620232	9.49341593869832	9.60225148105258
11640	Akap1	6.26219681872067	5.32525415829934	5.62095796341862	5.61762849582754	5.19401990096376	5.40359747731328	8.52848641482747	12.0434889994062	11.3009686276565	11.90219300441	10.9675984437803	11.0784710189779	0.58059470759133	0.968196288173196	1.02457467765299	0.986680026618293	1.04820525934205	0.993199859475587	0.848708186117973	0.947010370467978	1.46860016755537	1.60004184804258	1.65618171017473	1.61586846514152	32.228943744555	32.1451291576123	32.0834591086209	32.6553363879764	37.0016003862119	38.6455775488599	39.5603610616057	40.912938119935	41.2044313368882	41.2141397123419	41.2144549549927	0.695761493066108	0.783205873620034	0.935084670008386	1.1542991665581	1.20736923809154	1.10571724570843	1.07767648333092	1.07667953166456	1.0766789781626	1.07667897140071	1.07667897879318	27.4066107936524	27.4433929331634
11641	Akap2	0.964030418416988	0.916068536288233	0.534230655560477	0.520205753823961	0.579004707036595	0.687264615809077	1.13893164220644	0.946250478449989	1.3971342783948	1.37267073512434	1.32078138121163	1.05510112916511	0.801384037121118	0.715968497789342	0.829138228681647	0.831300177140143	0.769557116874152	0.712373287993107	1.4643451781779	1.23129610914723	1.79767947494871	1.61874750874727	1.19121795383265	1.33938721471163	14.7781414836318	14.7781414801979	14.7781409742927	14.7781138296684	14.7571104290373	14.1854687530276	13.4772040861254	12.8587284111583	11.5603732536075	9.54326869100787	9.4986639754392	0.195970240700268	0.195970239881754	0.195970148708125	0.195967192530185	0.193806026838571	0.173217040070168	0.170287341869261	0.170141184168916	0.143775111928062	0.126140357517571	0.125953527684396	23.3249639213776	23.3249637938797
11655	Alas1	1.34260863380063	0.953618131253962	1.10908494145706	0.729356899913411	0.785053363839531	0.839289282129292	12.0319933329027	9.9012510606246	8.95286338864357	7.71279137323572	11.3385717382822	10.9876002936973	0.475274806331684	0.347419874121362	0.284625750991347	0.314657254777167	0.501618533634936	0.607472557246401	0.860937944196922	0.645735668966963	0.597625217706383	0.344371940767791	0.684365086976094	0.661887156496571	8.63693179556912	8.626170765294	8.58130440159934	8.50424623403804	8.17527671522845	7.86857249652426	7.70472896313628	8.12821904087721	10.0270572974466	11.0916482761606	11.5850786743601	0.322573434000659	0.315223046389117	0.30438007903167	0.294699021064447	0.289512613635996	0.31757568387995	0.333876456874788	0.348718906601145	0.360152087129843	0.38741401029546	0.400631275874604	7.44553389734583	7.21298066341756
11658	Alcam	2.70991621339104	2.4364420696575	2.06695258312589	2.06827050704015	2.35252763868841	2.23852482364817	4.68167984187185	4.16879446352311	5.9254732738856	6.85002027952993	3.4111610189443	4.2805662625515	0.573026066174211	0.6897632712883	0.62293437423795	0.678302903687217	0.411097103900165	0.422917314645536	0.910951941734875	1.19502763024055	1.05675365469696	1.13454038816442	0.716950371688466	0.932634431485456	47.6414137817738	47.6154944394084	47.5454357018217	47.4540562055614	47.1116548607793	46.6967197397696	46.2224630512251	43.9210216029454	38.9622766629805	34.974528694311	32.1008607976361	1.19886033233487	1.18605612907356	1.17761237071039	1.17171260239543	1.15660396085006	1.14128812551469	1.12521820658938	1.05786319341292	0.937002324751088	0.848013099055415	0.784953105877636	31.6525218329241	31.2474041905518
11670	Aldh3a1	1.97673874828576	2.17123791578479	1.6952420107678	2.17733031772843	1.86165457653837	2.15240726621946	0.0802378492075981	0.0802378492075981	0.252441623739285	0.0802378492075981	0.246335215045863	0.0802378492075981	0.00480177714149141	0.00480177714149141	0.0648567740533612	0.00480177714149141	0.00480177714149141	0.00480177714149141	0.0391795873920893	0.0391795873920893	0.0391795873920893	0.0391795873920893	0.0510575485668383	0.0391795873920893	1.26483330746927	1.25731253065048	1.23799656267609	1.21787097195314	1.16598793485433	1.1261254407409	1.09559764369388	1.03100888106875	1.06339128093742	1.39510075669239	1.71747287822096	0.0124375376639929	0.010574773965132	0.00990744587529436	0.00981568326219078	0.00979207127518534	0.00979126928931778	0.00979187063885978	0.00982767542456784	0.0112359327591343	0.0156200189965561	0.0178536553528757	0.674863881828865	0.564745624184926
116701	Fgfrl1	1.85133541635532	1.28758784038821	1.42610944693446	0.957838486305478	1.34028462634281	0.919591899209774	2.04909361755961	2.19031355941231	1.70631855447393	1.30181640356517	1.25955333622143	1.18563434261444	0.332585986154691	0.306583318564426	0.420240846924111	0.275557626363647	0.298373985691887	0.211016232914718	0.972515545216871	0.744595479900923	0.6112866771079	0.458360112377335	0.478041731587159	0.467804816888559	7.66697297158674	7.66697294227248	7.66697116308659	7.66691123378178	7.60726500537468	7.20190068670803	6.87263863422918	5.48622177977426	3.49101919050147	3.45375340807613	3.45319276563985	0.707915872274073	0.707915843033626	0.707912566631329	0.70781242151781	0.659181776506485	0.59291199615633	0.589938738932076	0.378884768795007	0.318860396589724	0.318843551258857	0.318843453760656	8.07266869801382	8.07266744378237
11671	Aldh3a2	2.03074234431537	1.45057721883242	1.42971307450614	1.28419755858277	1.37652979167831	1.07339878851581	6.3395475300219	6.93408620385767	6.5553358133472	6.30130150075573	6.49295635084895	7.20749655665559	0.225533384202939	0.240348861703011	0.193559679352379	0.11111294329322	0.167532346775726	0.152542158559959	0.415608495080676	0.573700027921534	0.44364753098002	0.320226334874215	0.46394261324759	0.454014205180393	5.97058424225571	5.97062760090095	5.9915070107879	5.99399610721057	5.98573630161875	5.85112458169463	5.46473281886753	4.83914246322027	4.70383711401232	4.69982821688588	4.93260319775601	0.169051493766842	0.169007500671046	0.147198845327121	0.141321783186011	0.141242366520202	0.133571001804819	0.131884335849037	0.131866108737674	0.131866106428662	0.131910348140861	0.14797148357126	5.07294650742054	5.07294650742047
11674	Aldoa	2.25409789857948	2.51448225508058	2.87544683093088	3.06390288315341	2.94486969414282	3.26063897507661	5.34985727919202	5.18720103823535	5.36156376444116	5.23682228780939	3.28919658930449	4.18418355006375	6.68564172369382	6.02236089911105	5.23285953375725	5.7580787549827	5.75853266429918	5.91541424691862	5.32752594105638	4.6914587347398	4.44103416390687	4.871345659175	5.14674970581879	4.98135447699461	506.828950832616	506.74925169218	499.096533407827	444.914949108631	409.687264355569	394.549020181109	382.11911607704	356.735869557641	341.410737478011	338.655939002389	338.160597551183	2.1322672945117	2.13226729451171	2.13226729451171	2.13226729451136	2.13200289266996	1.73785778144409	1.95660517959098	1.95670244961914	1.95670248192331	1.9567024508429	1.9567024515764	158.041911282559	158.041911282559
116748	Lsm10	1.45973294139304	1.61501900411406	1.90561457641724	1.81600734741215	1.78537781201347	1.96735649280657	5.15997191868291	6.12942664780403	6.17013622383347	6.17761439079974	3.90222397781622	5.23687716587335	2.10454784492277	1.54905938523645	2.70900366048808	2.80116001090644	0.802563375973799	1.83496896171891	0.876219734839846	0.954009351716302	1.11719245301155	1.14820909743158	0.846699524278673	1.19466171559265	6.3762951981064	6.37289552356694	6.26320981468866	6.11518599951813	6.10472155341492	6.13220106865907	5.81254332516019	6.98794821938742	7.31043664445843	7.3254105796603	7.32611697228845	0.404053109465223	0.407526706289714	0.522486003924352	0.695606215562556	0.817800433778	0.731577801849405	0.63434240023374	0.573508821543247	0.572433694341902	0.572433486531838	0.572434128440856	4.884138888664	4.88413888866398
116871	Mta3	0.880282273626042	0.583644796297583	0.51915176015545	0.55300353022288	0.492865731626032	0.86712957878125	1.81368297361402	1.05417058919058	1.2636762449399	1.20150629882947	1.52833361267496	0.752318682488617	0.240051929348843	0.209134589273713	0.218329057681955	0.173742109406785	0.251003061845859	0.180256891129213	0.399182287253648	0.266785654986538	0.380143304658215	0.238624837745935	0.414395610905313	0.213712036201664	2.83783041287884	2.83738744588511	2.83421539676672	2.82407039269598	2.7206190813729	2.57282041839633	2.46936737351074	2.33128575211245	2.00304214267146	1.76387987907972	1.69559369524447	0.0860688136501829	0.0859263492828574	0.0853660456243536	0.084083758138771	0.0774439147364965	0.0735767217975116	0.0722461703254641	0.0699167364641102	0.059178304938479	0.0529717184459883	0.0512826767600813	5.0518341927588	5.04168664657076
116891	Derl2	3.68029398824503	3.40403224496291	2.99485222063315	3.12217234884201	3.16577058935248	2.90585763250158	6.20145837176248	7.45766262649236	6.86883925963173	7.06931869398465	5.19895459681959	4.97048261951369	0.617245715127373	0.464659560401205	0.456664660626736	0.508718292693895	0.42285275457302	0.473893214277331	2.25003597378431	2.33575716669275	2.65421936486289	2.60654637213111	2.24998306367053	2.34475034567299	12.3261297968137	12.3170569577548	12.2242794454344	12.0223779116389	11.3703207306464	10.9251755117094	10.6406017933956	10.2233184762682	10.1561334731777	10.3283177178074	11.1549214829031	1.13070754816956	1.10981072949547	1.02491365912464	0.962575628670058	0.931219285099578	0.930319627723992	0.930263012720111	0.930283298212703	0.932550252284958	0.957532219573718	1.05626777764586	11.1177275317654	10.571894596258
116914	Slc19a2	2.1381199807599	2.56389087781049	2.1657693690561	2.86802744336646	2.24821573909012	2.40489668736879	2.93366737582941	2.89067850932139	3.42514161746563	2.68212316428028	2.20371513759648	3.0679456784556	0.174681708716668	0.247898534791964	0.260175320287976	0.261365405517979	0.294417096745827	0.25439427802422	0.228774754994471	0.316509931263808	0.392538983725937	0.295574593799209	0.45199826213854	0.429748256848515	7.10375586120087	7.05596946654556	7.13531094370276	7.35836787354744	9.58465758124924	10.2654216372965	10.1986703291764	10.1095233437548	10.990048647519	11.4030279642705	11.4569607258728	0.169866653603362	0.233630656065436	0.272025691397993	0.305722083423989	0.322411594791217	0.323020273607685	0.323142920660819	0.327169181953046	0.284052836057283	0.288547853465367	0.288948654483425	5.48525707840346	5.73528122253357
11692	Gfer	2.3996835843733	2.43224959722377	2.45317786395695	2.54295011689725	2.59431041803591	2.91744521223339	6.13836111893166	6.2613717101213	6.15624890137462	6.70581503392023	6.51088002633586	7.5247201294456	0.965920022303456	1.86044351621045	1.32549905203665	1.47964426949999	1.45919304113078	1.917668384538	1.06542560586457	1.14988672178632	1.45382001676132	1.47389663181509	1.86362232818635	1.89347464304716	23.6815555067173	23.6815555027778	23.6815554988305	23.6815555011475	23.6815556791771	23.6815602374589	23.6816097223701	24.1882932505626	33.5547461469504	33.0309282828868	32.9153607895084	1.92501161948594	1.92501162303444	1.92501162659005	1.9250116242864	1.92501143166001	1.92500631178096	1.92494991891275	2.17426382146031	2.42497647435525	2.03810415839554	1.98510292298992	17.6159856098715	17.6159856098715
116940	Tgs1	3.39986653833568	4.62518861297796	4.71614922872224	5.16207038442234	4.84149658484165	4.29802019801387	7.85737414167571	8.69317409036022	8.60110241679044	10.3344261248651	8.76960067009153	9.36476732409766	0.598761137650896	0.747101627379605	0.85303465552485	0.963169878196719	0.942342526924836	0.959914134649098	1.01222241100094	1.24984874028656	1.27531036584868	1.445601464777	1.57876468644187	1.36779604165962	12.3484784747023	12.3485954460676	12.4644950934854	13.2574715665651	14.6423651124779	15.0258505809944	15.1316657929199	15.171733813614	15.1725257929581	15.3505387737202	15.3905668628784	1.05176250550228	1.05196854406538	1.15963716726986	1.28858533825906	1.2922502099558	1.29225027203566	1.29225021974311	1.29225027040058	1.29233560855266	1.30907246753407	1.31087554755197	31.8012899074879	31.8179005209439
117109	Pop5	1.93260459691531	1.70947328475574	1.38786356375595	1.25038674067835	1.4113996297139	1.29839793165168	0.4595999863883	0.646920950603293	0.48333662093235	0.418472700121486	0.256314024118518	0.493290013782024	2.76099822707064	2.69353853089336	2.8461074568894	2.55521398596401	2.96814868248899	3.02733674026741	0.933614978154723	0.642436789565097	0.887335847613459	0.972453856988561	0.923391203892806	1.11862684342337	17.3268496938153	17.34573983835	17.3375335081136	17.491261360448	17.9915223754087	18.4504175277627	18.9512734541166	22.5050291419453	27.851539423335	28.9193902485653	29.116046231361	0.374103267320874	0.389629223455192	0.51823917908124	0.532126190518529	0.544079429001545	0.556281415348536	0.577258441712756	0.5822973468159	0.568812038589528	0.578019386731924	0.580042500587566	13.7222501008611	14.1895727156235
117146	Ube3b	1.57729235109865	1.23319902637979	1.22685541347755	1.7542491699237	1.56898508400284	1.48128785237871	11.1940017674364	10.4512386343722	10.5268984019879	10.7131107400705	8.79195878951071	9.20003044372902	1.07253092041182	0.896206437736278	0.957523276514873	0.739873749920273	0.996191119916877	0.968877609696672	1.96749186711729	1.93316633460873	2.07451597736843	1.21046746119303	1.95946274050214	2.26649306757192	16.5810111595024	16.5810087402229	16.580186726471	16.536887422893	15.8467439362203	15.3987043899369	15.1552591057357	14.9204961285033	14.8759613560135	13.3914079968628	12.9660676294781	0.734142476238007	0.734139123059161	0.733245828162268	0.704907453213816	0.65969403834698	0.672642420474957	0.69479729371168	0.694812759832696	0.692188241265908	0.699811705292892	0.692020977851577	20.4301363284761	20.4299080994479
117150	Pip4k2c	1.7517338905523	1.05218145253828	1.01002178522576	0.921085895924023	1.176613725639	0.977592443504466	6.1914027140715	4.13580771637815	4.2370084586004	4.69894941897529	4.35498329086922	4.52992946230503	1.38072535950543	1.01524183396839	0.948003780504489	0.72686929340251	0.999804159846681	0.989436166338591	3.55351505440853	2.19391461585677	1.93988283155587	1.49426360374888	1.91726909802282	1.96835164498475	6.38658265764973	6.37063279423461	6.28097878260943	6.13809941334476	5.80462905970469	5.49938030001834	5.31009611220721	5.09378074562984	5.13587151717388	5.36925111039468	5.85250117788276	0.426320218609085	0.412781112408587	0.380497711742402	0.348085596505603	0.308356461841476	0.301283374759262	0.299526661186318	0.298934183334495	0.303929908424913	0.320270011765321	0.351671719340443	9.19894074304771	8.75576059211917
117160	Ttyh2	3.12801885768183	3.18846174351455	2.9703164597858	3.44811258519707	2.90644377660138	3.22177943080479	8.15463162275731	7.9012041129423	11.3120167883026	11.5740793638971	8.84598182501959	9.37967821939107	0.466211548452483	0.559168132998765	0.598674049211802	0.626826163537161	0.530228600622727	0.511786527417628	1.07389787178788	1.22870664341408	0.985752396015594	1.23920121258439	1.32342900813939	1.11434828818175	15.4929514174945	15.4908383051101	15.4570613386775	15.5100885668534	16.0374021128755	16.4229777823636	16.7205178471778	17.1249014625529	16.3736530964584	13.0306343030668	12.7033757386792	0.352592101147815	0.354789854693463	0.396463709496286	0.448427292674628	0.465733959511555	0.459833426525171	0.410856725120447	0.353110344194427	0.309368082273272	0.260676914618414	0.260206409048108	12.1224825862689	12.1237082921245
11736	Ankfy1	2.81849865875589	2.05409269703583	2.16311449350008	1.87615826054996	1.94658659710108	2.06547542686301	9.66881802469409	9.29639233683236	8.78122705372322	8.66653539599673	8.59289302388107	8.0123993026131	0.554883427785585	0.502348730207243	0.478373920735966	0.45980564052853	0.416726873783431	0.447305967641353	1.20112554688758	1.09464050463239	1.02583543750651	0.991890981139339	0.822530030067939	0.878049060537256	11.9669592702047	11.9618193415366	11.9224813804576	11.8071472567964	11.2713179173913	10.8105915385539	10.4946485608042	10.1019952636932	10.0851850586929	10.2201128463991	10.5818935137833	0.518142181839339	0.514837823544338	0.501942058845586	0.478539654404653	0.424466787645206	0.41211188511381	0.409322098469809	0.408052500720885	0.4095330779013	0.416425113503066	0.433380137473548	15.5052542886869	15.3633331518515
11737	Anp32a	4.77583845966839	4.94966403518016	5.22051804939875	5.28556393259449	4.95378341137976	4.89694232467135	6.3600053580807	5.68902117220664	5.81618858590392	5.31283860705294	5.14783165463286	6.71046141210228	1.39844600057267	1.31354188325754	1.28982730451852	1.0753512575569	1.1471151820832	1.26050888293224	1.33651418575569	1.12244332184865	1.3431764965271	1.15358327938537	1.39881977025348	1.71800086518299	42.1839888960552	42.1805985526061	42.1464957989826	42.1252565911487	42.1493757127271	42.1663110483982	42.1776728497067	43.2276139313844	49.649979660465	50.2973680521058	54.096964060871	0.24882341219607	0.252390584049994	0.290273194764938	0.322974758561867	0.330230697947997	0.330266498676504	0.329911050778998	0.29315207379423	0.279971496506495	0.283713693719092	0.310459857544677	55.6927900384458	55.6927900405426
11740	Slc25a5	4.72638618576711	4.10726584063382	3.96659408512802	4.17406860278632	3.97136988935237	4.0085659376891	12.5836148721869	14.9184783299638	16.3962521685763	17.3926860455816	18.0383325319539	15.7224256701334	3.35766222295486	4.44716628704038	4.66681334829267	4.47173360775027	4.06088586394151	4.45433285334042	2.01573966021395	3.05158901877431	3.16271789247608	3.88329758296733	3.32662448876835	3.27652286235216	434.57792735259	434.047081769066	433.875663492115	433.911154736389	434.083850552323	434.217371030054	434.315297321774	435.397713734948	486.016835848828	491.066721403363	506.657357902124	2.73045134079947	3.28689081638061	3.52703635135789	3.5641120135746	3.57408767614594	3.57443491938474	3.57421335102276	3.63614777210707	3.58348698351751	3.02777747212328	3.1298641164	274.478096685741	274.478096685741
11744	Anxa11	1.13377143688503	0.948037902058141	0.847927902118695	0.779411450373237	0.928592126587058	0.745463844124527	2.63531405382304	3.14730319462538	2.6548476245277	2.16188932374395	1.82332284568937	2.24075279267535	0.0905764682663866	0.107452409181961	0.0976848269682616	0.0956175913377003	0.0968491239671209	0.0620455056317729	0.0391795873920893	0.0391795873920893	0.0391795873920893	0.0391795873920893	0.0391795873920893	0.0391795873920893	1.41240686061862	1.41240689315367	1.41240698906309	1.41241233732566	1.42396289365273	1.50009942804193	1.38350523855207	1.19257844722303	1.16739062686031	1.1670436389022	1.16703917304223	0.0671254941763088	0.0671254741971508	0.0671256180868424	0.0671305853996176	0.0731457692005565	0.0650638716850924	0.0558290505326442	0.0554640122141211	0.0554642468613453	0.0554642458431567	0.0554642457280838	1.51512174842934	1.51512179595698
11745	Anxa3	1.09858404087773	0.830549476462184	1.0890940487013	0.762713196749565	1.0183412663747	0.767348840464816	6.96132393233474	6.94937590004867	8.56533830773227	7.75495301510339	3.54675125440994	3.72557642789883	1.50344516815239	1.93788827685252	1.94604140801701	1.93592021023225	0.903708524854237	0.952157397071904	2.13894301019245	2.69685244597445	2.68475201353528	2.61209191965195	1.18253421018886	1.56290258257864	155.870853633369	155.767589538462	155.271865649633	154.209611811863	148.054081424578	140.499762589971	133.856628877274	118.351815652404	100.237326422155	83.8843483527878	74.0760761059105	2.09127526625902	2.06249689967527	2.00304979551845	1.92529831684368	1.72426393412928	1.62983413704455	1.58670587228862	1.49809772583697	1.26429481772122	1.06755293670083	0.963738426792843	119.200947972045	117.287476889151
11747	Anxa5	4.01976240710281	3.17048494922476	3.061567378833	2.88777359090049	3.33613435647799	3.16741415455135	15.251934765961	13.7347980318215	16.8257833096298	17.7896442157381	9.66843913751067	8.9360674363894	1.7523491348102	2.28121374007879	2.81868085383037	3.05128777897747	1.30267542213461	1.02523001882595	2.06353125136243	2.71855191029826	2.99362387851388	3.53416073685725	1.67620057252634	1.31660696962872	185.446432367064	185.446432367064	185.446432367064	185.44643236705	185.446233373277	182.314040476515	176.090160467289	164.052892830442	139.630268774125	118.916840992305	117.510791720418	1.50129971262595	1.50129971262595	1.50129971262596	1.50129971263699	1.50123452375464	1.29638883864438	1.06718885008567	1.03604352416408	0.742091206037594	0.638049899771758	0.638049874444183	125.159569259379	125.159569259379
11749	Anxa6	2.62352179340856	2.0788563586778	1.91888210722439	1.53415882064223	2.0832714857181	1.55071510688316	6.99069803975709	5.72465058393555	5.69283051273406	5.94364182986053	3.06969475297552	3.17605487001359	0.98036575285736	0.802877873171019	0.9606805086759	0.685050579602274	0.342628398469063	0.327185044894447	1.76071191209195	1.67569165983237	2.10653608462045	1.84427259042134	0.676471975600528	0.792299685331114	78.912886377959	78.8616160450825	78.6209588627439	78.0960565673125	74.7994931073812	70.2615027398015	65.875826493416	53.3709985662261	36.7400652468441	27.2759338736506	23.3905446992428	0.551564950367875	0.5416339950195	0.518334314516502	0.480321132084547	0.330816277874556	0.250222439520696	0.222170257549792	0.185913182811555	0.146227783730111	0.152909267689656	0.163661118820209	51.381495459133	50.4917165207969
11757	Prdx3	6.05740232101545	4.93859307989287	4.96416863062221	4.86554844421859	5.21697431605016	4.68577083597693	6.6340964388917	12.8270718873443	11.407643416327	11.1511692502417	10.1825780480309	10.7221571050949	0.659552010063106	1.10594623076039	1.0557421629693	1.08908114267757	1.21787165348463	1.44641959413965	3.41288888659111	2.72105481915269	2.73741978693449	2.73045272060391	2.91900555459605	3.19752256150697	118.801300724762	118.746834233265	118.803234595769	118.950222467807	119.759568251987	120.92251917376	122.293117582966	128.512466714276	140.132098785721	149.40173057933	156.896852423432	0.870874737292465	0.970736638000895	1.03996610571169	1.08457012879367	1.14901365703802	1.17103570270595	1.1779654049057	1.17120986340327	1.1612223480776	1.17126889530757	1.18910416600446	64.4999382658524	65.0000150284613
117599	Helb	1.41299028585565	1.19949570287239	1.19474996029849	0.962448891628247	0.947074830515672	1.0113539112807	2.53270802130207	2.75690681369238	2.00719952417131	2.12866406114694	1.73319956494892	2.18413219550313	0.130644588035826	0.112212189982028	0.074908765684307	0.0585801830526171	0.119781461315034	0.0885728580378637	0.1973151195554	0.266904035260307	0.111930438027739	0.0810395801579322	0.11575268840602	0.230651427533305	3.66447176182928	3.64657153929333	3.57121572887912	3.454638024262	3.09720429093863	2.85436942988323	2.70890650167796	2.53770172744551	2.60298298942543	2.86023269478161	3.28704175782965	0.132470520138742	0.123230406698017	0.109819326779343	0.100932794236318	0.0927175792847338	0.0913284951518712	0.0909813253549979	0.0912055291573777	0.0953654591104565	0.106196342521292	0.122611044238775	4.1868513935298	3.81231788033108
117606	Boc	2.21246595157317	2.61368516737759	2.33236803145394	2.92674685045248	2.73585058587266	2.97682596710387	4.89893956586059	6.59808036715183	5.95244117976467	6.07086365044996	6.0905959864651	6.91611927208467	0.300007797252699	0.21161410184071	0.255294651262344	0.191113309573541	0.376432971433937	0.308817864952323	0.637190759042928	0.316197085423798	0.354075740407356	0.44756241224604	0.590251568559671	0.35724985971744	2.16045280201908	2.16503100464096	2.20033471663496	2.28283679177548	2.56636497878321	2.72709680513214	2.80339166125892	2.85297854897878	2.64699100466048	2.48472490661493	2.44968560288375	0.0986827186747551	0.101349750550547	0.111012044089116	0.121484275368857	0.130166744260934	0.13089570484646	0.13097860076382	0.129957480893908	0.118960862496165	0.112979584274759	0.111788567081552	3.402395328885	3.53042353169737
11781	Ap4m1	11.104172224072	9.74192363273737	8.4373656847922	8.79673287390183	8.43031113886939	8.30086645380485	9.38885036345265	8.78186315868601	8.15076329356944	7.6983996900784	7.1624325348896	7.1146148495967	1.27712305067535	1.19679261752575	1.02116330208896	0.842393096667672	1.20752511354165	0.923616801731113	2.56895545829115	2.18371789517178	1.91758332316034	1.77476077607233	1.93031602205302	1.8428292264667	10.9228481578587	10.9226846209464	10.9201433558413	10.9040945149071	10.3980956096471	9.27988990043933	8.58633107647877	8.11899358890206	8.14360348828269	8.5091810709916	9.81399090157369	1.33346144954545	1.33324588879966	1.33104904756748	1.32047753936105	1.15260089107904	1.02216547899338	0.996889482014651	0.990138103104882	0.995706183118477	1.04964894898553	1.22300320735511	23.3741933890799	23.3664749606792
11782	Ap4s1	4.14121999637901	4.45608318550517	4.84937627588639	5.19819408159297	4.20099667883081	4.57717864403944	6.92066844859008	5.78545003374251	4.64349367636583	6.23504850326633	5.64622857234572	6.68387011205792	0.417640527272303	0.381465092178895	0.371192395194101	0.415080828758032	0.345085077196683	0.428477342464057	1.37738827732802	1.56870665105292	1.3734451322506	1.27348961879882	1.37429638305323	1.42102387172786	5.11583882986655	4.94600423947928	4.7111417747812	4.55133977197856	4.48429264221236	4.68585726631365	4.93213004864835	5.62894969020025	6.12612250325207	6.29757745213944	6.38114433016416	0.148190558697956	0.148190558697956	0.148190558697956	0.148190558697956	0.148190558697956	0.148190558697956	0.148190558697956	0.148190558697956	0.148190558697956	0.148190558697956	0.148190558697956	9.36952854523627	9.36952854523627
11783	Apaf1	2.39348865280876	1.98083132325537	2.18107947236906	2.36730131835199	2.00791491444666	2.1533085535404	5.98120677454654	4.97843396644268	4.34394556356607	3.95889971216134	4.34375533068845	4.37730888781505	0.272444778889763	0.201381099963835	0.190695150568151	0.136727084123539	0.112463108758392	0.132173328048558	0.406648228129286	0.344845403883683	0.38999063428921	0.35709334360538	0.194467096408363	0.264170557695283	5.24717058259061	5.22570963586862	5.19096330557696	5.12859606264924	4.67085581343445	4.19911955994695	3.88700138855834	3.00143350702138	2.85864907016652	3.07706779312309	3.29696588323638	0.172486728976246	0.166563144097422	0.157184517304633	0.14617332338792	0.105114965082595	0.102404073500074	0.0985700223780334	0.0956487776779972	0.100339123286888	0.108107491281611	0.115660390791883	9.91347737824016	9.52355775407833
11787	Apbb2	4.21128124459525	4.22903395020587	3.83497738239192	3.61903799203397	4.37381251564684	4.1075667624474	7.91108835340905	7.97494744359503	8.70952917432337	8.08515200824014	8.05902940680604	8.34233140000259	1.26739657457291	0.996149013869045	1.13341210343081	1.21402233476158	1.35234245988759	1.15576528067411	2.51335796798801	1.62844805486005	2.07568104113447	2.25591260713053	2.34383091946824	1.7466948861075	22.7756157867086	22.7756086354395	22.7754551502548	22.7740763806984	22.6666024153484	22.1114222800292	21.5622783726345	20.9727087426364	19.5561788822464	17.7855518778652	17.5821708940026	0.821108766668845	0.82110495387093	0.821042963256059	0.820617785756427	0.802122337753311	0.765783812248901	0.757178535763829	0.754335937304129	0.687259160767493	0.637928418810727	0.633572805140566	34.2532341023957	34.2529829464095
11789	Apc	1.62148999683313	1.48449244739079	1.58472916598062	1.73862980531396	1.61533535251031	1.61290915678267	8.391983404829	7.73466127787483	6.51497076217133	6.64368421830359	5.98390949687089	7.73318989973853	0.307813624568413	0.332471575687696	0.326680919908795	0.323226381654215	0.393958549731148	0.416492152888024	0.480491796077444	0.659015340022104	0.665181670009941	0.571826446253718	1.07337900757843	0.917780168510097	8.08589506767007	8.08559487554242	8.06621645572332	8.09055651316924	8.52399204436982	8.77863648863855	8.91280634914935	9.3520487987397	10.3195373560567	10.3266335619853	10.3266794857376	0.363123917976652	0.363433643499927	0.385000691157556	0.415930042490117	0.441828300611084	0.441831840081539	0.441828438670217	0.439520737807063	0.437902326979198	0.437901699392043	0.437901691412744	10.3637248182162	10.3637549007962
11796	Birc3	0.829265200740556	0.711878590867693	0.5330593200325	0.705411864565023	0.761304345972826	0.668517458747329	2.87014574720612	1.68316975663229	2.21833325201022	2.35821152938818	1.5807080548025	1.52307131435427	0.189885359670695	0.139993803128777	0.148084766053192	0.178562982018384	0.156066348211082	0.153245985951302	0.30002236707212	0.345250346959016	0.217298349458597	0.311071152553491	0.311494677102634	0.282184542474215	1.75359234877647	1.75252120688377	1.73260194894832	1.67197578919655	1.51222319531086	1.45030635779599	1.42818007667095	1.41304286468163	1.14997445643269	0.979722226691098	0.968238341275061	0.187845157394668	0.186365068229114	0.17245840080089	0.157245176145865	0.151766120289855	0.15168566625361	0.151677584327161	0.151029507444933	0.117890731805742	0.104519992800339	0.103683691603608	3.62935672414243	3.56999693483802
11797	Birc2	3.14150112108377	3.60890393371991	3.67208883747176	3.51668912336466	3.29385989235976	3.36066822690365	0.548440765573928	0.776734115594427	0.135744780886234	0.0974667805013414	0.347721110044036	0.520185696764962	0.376706560856429	0.277194232560111	0.243587284844607	0.216241185331463	0.352641204399809	0.3423001519462	0.718997921303218	0.543926449672362	0.508501575465153	0.424647727081392	0.599237502280235	0.583332683482504	11.6254096074111	11.5930388151925	11.2776760985995	10.686425062808	9.26990731261022	8.56607601750319	8.22928303687746	7.98646829532701	8.76684528849601	8.92745380539346	8.93768558747701	0.628787377449405	0.601697884285115	0.497302056211728	0.443817037172336	0.428788047623162	0.428439427057533	0.428475403565538	0.434063124307715	0.478550095780097	0.483118650057465	0.483439779092493	17.18416992245	16.0020844990319
11820	App	2.51272192331583	1.99497003867203	2.19916889624313	2.69530248856269	2.37680859818583	2.33703438737026	5.15164233256876	4.77286287352045	5.11029811829586	4.08099189398299	3.60981764017382	4.48071961383483	0.440277524316458	0.514667892105127	0.461868562307872	0.419010272909977	0.395572423200436	0.379943885768221	0.469187598090607	0.818954873160562	0.844147840027688	0.915776588005976	0.914570835075981	0.648212764328766	48.7233417885007	48.7233417565194	48.7233416603192	48.7233417643286	48.5647182018307	44.9295393456418	42.6781849060817	40.2906105156218	38.0384452089652	30.7540394040335	30.6843726296142	0.322389587353465	0.322389618519944	0.32238971226934	0.322389583048393	0.303871676261523	0.265173853271188	0.265169392934689	0.265169397732217	0.227559084092007	0.203027444041584	0.203027357803918	60.7402107243582	60.7402107243582
11826	Aqp1	1.04908129068666	0.849898831741449	0.89412831570935	1.31351325193944	1.04869782056207	0.988680188681312	5.30859469343775	3.06340382807363	3.59028638335269	3.74048040747867	4.56545059386049	2.81937081409742	0.826948955399507	0.62161136522948	0.60002111488324	0.840809253917353	0.496681218388015	0.601757000261296	0.718277072105267	0.382145781445028	0.394411354123402	0.587992323749035	0.40634500810651	0.404357800611135	65.4955937579328	65.1392911527595	64.6929714691878	64.2875229085485	63.28145891196	62.528128877537	61.9641145852489	60.8112507931929	59.812369438961	49.6585086416108	48.1797295055883	0.892348586504682	0.821509195642873	0.821326986585561	0.821326690610806	0.821326943749354	0.821326824327535	0.821326821145308	0.821326817645967	0.780546661201258	0.654240869362013	0.654216999754348	37.8986993530437	34.8823645671004
11830	Aqp5	2.54569189459527	1.83637949032139	1.90027664270849	2.29435823107069	2.16456204515898	2.5712259296629	0.0802378492075981	0.0802378492075981	0.0802378492075981	0.0966302433949186	0.0802378492075981	0.0802378492075981	2.02888194767339	0.820328214271308	1.11953602614108	0.698483578707091	1.47824349001078	1.13850246504557	1.19222080006235	0.551944784472186	0.517566525299961	0.494605634482311	0.774099012128149	0.505843101223219	6.47240961076544	6.46602643698903	6.4292649726277	6.35499741050745	6.01824552250124	5.69897395576688	5.46614149767456	5.09975544756157	5.09185094341251	5.2452253684067	5.46584138872241	1.13611872357666	1.11419577396823	1.06451783078801	1.01259325824732	0.922319376687296	0.89526053709128	0.886849466822578	0.883257896574388	0.898758963222854	0.929913591066302	0.970800079525177	5.98802623305354	5.6295891562657
11834	Aqr	1.48801798658307	1.84943678918956	2.22746102149355	2.74397241839133	1.96949165736109	2.22457194757333	6.91453745309274	9.08583288226852	9.3402330755199	9.21449725170387	8.49708556968673	10.5493987331373	0.436749936244021	0.488009146657458	0.502063852933559	0.598442447384577	0.630071673523823	0.660309663444946	0.601153782936861	0.577470007220629	0.479909001961623	0.465880549417741	0.780423073822262	0.899408364611182	9.59220089158142	9.55138778623842	9.41205574899205	9.29618666089466	9.54083424908673	9.95416928340725	10.3888607448661	11.7279717379303	14.0720182660268	14.1069284090642	14.1124108464907	0.435561429084911	0.435668286396777	0.453064534435652	0.511520650360277	0.540186786482835	0.540362730421374	0.540459119567035	0.590844248546788	0.586062655648203	0.586094102975922	0.586096322844057	15.833718488603	15.8406421745947
11837	Rplp0	8.3728678518942	6.3906731418824	6.2770816111636	7.20431469913348	6.21442213757765	6.62117125185984	29.230206791619	24.4168952155293	21.4565391773403	26.9765850011858	26.518845497456	29.0715696962499	8.39928836976402	8.56844301349521	7.62654404289825	8.76754626049398	9.32256278105122	9.62202941490952	9.87372937760972	9.08215318583271	7.9213642706329	9.42582067263754	9.69864970377684	9.57059455319741	2596.38056345299	2596.36303011192	2574.54067257444	2388.66771839363	2357.04791466424	2340.81705531354	2292.06174931454	2233.15964246641	2204.00021250388	2200.15563582237	2199.64796822593	9.76948130462486	9.76948130462486	9.76948130462486	9.76948130462486	8.74588997881895	8.73223203028529	9.79766442078454	9.79766435026989	9.79766435038534	9.79766435021316	9.7976643501979	1210.91091008256	1210.91091008256
11838	Arc	4.84925448514621	4.40827418332043	4.3898323648894	4.74318014404183	4.7041988522762	4.8562383854858	26.8854217500201	26.4236867308212	24.2649642137892	31.7956693867732	27.9890808360111	25.2058359325089	3.65533428583956	3.76981776460973	5.27305256479053	4.90638686600613	3.4117450968735	2.46455968118686	1.49201402846353	1.5724446419999	2.34532484152411	2.18887689567874	1.37650584930928	0.741713298415348	12.0408288965038	12.1326231020336	12.4344929554088	12.8467908532041	13.7804459085753	13.6729012048731	12.8709433354673	9.32470499407979	7.23777022123301	6.87980089134977	6.76872300723377	0.33091716158641	0.364075879334739	0.397818162891484	0.41635953035527	0.399230651821662	0.348718524489281	0.305485450631167	0.226209406693844	0.194656542255588	0.187992336182415	0.185599949421977	13.3829265445199	14.9573838014457
11841	Arf2	2.0428996361085	1.89841081000392	1.78006601399461	1.98810169546052	2.20030992678921	1.82185755058897	4.90293361398157	5.29762704797277	5.2656552808705	3.52588506630067	2.73757259338302	3.77102300830134	0.498377859022735	0.530890660963414	0.42871976576523	0.420161469640874	0.312816951005805	0.356451885510211	0.793256239711261	0.781926977840477	0.744010182994363	0.624634382194491	0.621371209416089	0.405553874903716	17.27919180378	17.2687583867988	17.2087358103242	17.0591165302074	15.9782706635156	14.5116881612804	13.2741060707619	11.1931001705613	11.0074511727647	11.4074680739901	11.7438278211761	0.487776960128817	0.482946468498232	0.469927114812868	0.448703054074256	0.374876248622985	0.334485391069326	0.318153268175586	0.30621647720748	0.312873718738207	0.324733468602255	0.333257398700367	18.2244514320693	17.9917134441357
11845	Arf6	5.5576441979456	5.0992056903279	5.16907955058471	4.8265399347661	5.17411146723563	4.93984668257637	9.45077276078186	8.09404056249971	8.45933678841583	9.43177522107666	6.83257018304786	6.74162752487358	3.10057108703281	3.70992305063947	3.77965819711494	3.98394564146266	2.79868342188749	2.30445297934084	1.97861125543519	2.18183405140941	2.01544373876454	2.43794307094741	1.82248798199061	1.71585008374612	42.715218852951	42.715218852951	42.715218852951	42.7152188529493	42.7151532602142	41.6447808586303	39.7192714832901	36.9714850103161	36.478373454627	33.5559380203558	32.1760890862473	1.25679634916201	1.25679634916201	1.25679634916199	1.25679634916266	1.25673167890032	1.07509197756554	1.07293362118324	1.07293437641255	1.07293061721323	0.947376410981583	0.945684282127012	39.7746035805891	39.7746035805891
11853	Rhoc	3.65440944364383	3.06171194559978	3.03839800494558	3.10670283471545	3.60571613679322	3.28380347801943	9.35925731813759	8.78656524870227	9.3049437256426	8.36319553200776	5.287357320396	5.25703228423676	4.57989668090974	4.51294237244681	4.96048721231949	4.28456352499314	4.01852333203015	3.91427729585253	2.59054437302142	2.71235712765373	2.45201430091438	2.08626724092976	1.92402266406297	1.68768913114665	84.687495969055	84.4577130102358	83.8333404657362	82.9908814254081	79.9444797954199	76.7857941675366	73.8242294172972	64.7034785326228	54.921286024007	49.8683039822424	46.7419034098568	1.06622457305034	1.00991648771208	0.968748783887242	0.939773399266528	0.884377844161024	0.848609176924175	0.821173897597468	0.745865927499066	0.659664658328249	0.609385431091153	0.576342591571075	55.6780272484421	52.4347557863024
11855	Arhgap5	2.48905440744347	2.58913089879178	2.84574643743101	3.34128104322963	3.11664068300795	3.28240412101208	1.69317928474188	1.48592169607179	1.40752425313204	2.06838893124161	1.56713423009207	2.08670086199097	0.788024721102242	0.640339223203924	0.571846059767687	0.578508854964793	0.667740119467816	0.71883863030609	0.904745325811453	0.601931525686169	0.442786128281413	0.587999643458192	0.543029310926962	0.577357218269828	26.8113118579424	26.7918315217743	26.7223129785741	26.60603489675	26.049687338053	25.3351519839888	24.6082261856123	22.5726291036221	21.7371031813695	22.1246867818994	22.666459736424	0.736481589693662	0.729500520195777	0.720386277249074	0.710864831474343	0.683308925596033	0.660129893753927	0.641955725455502	0.604797080594786	0.597804291168066	0.610932755179508	0.625843700283921	30.4036236028437	30.0631923127187
11858	Rnd2	3.99242770217696	3.86938983860764	4.05547176205516	3.88043051353563	3.96134051530311	3.72384250923261	4.13866773533364	5.24670373266502	5.14106303052329	4.59156905413794	3.29247028774022	3.85577848199586	1.16252269120227	1.18756692341468	1.56809921969101	1.25718389487797	1.39922978398594	1.42434516525455	0.153652181513096	0.192383228195183	0.21953225380436	0.109030225056948	0.197415896179183	0.247584492395923	1.57399661043951	1.58793809344796	1.64381248127116	1.72253572095914	1.89258608002697	1.93098376885834	1.91984122325611	1.85828921720561	1.83920646139418	1.83790609353657	1.83765759251329	0.0755437039700658	0.0846842660760863	0.0964780931987257	0.102064741616848	0.0981017742669991	0.0929178936917716	0.090592182841445	0.088559060399644	0.0882401076934196	0.0882054334828854	0.0881967849143927	1.87059564976647	2.17570006512286
11863	Arnt	1.7975864997884	2.0900039128588	1.59658533956956	1.73137582309481	1.63094024830105	1.56219533189408	5.36178584054297	3.85467314800456	4.21332677555788	5.01713946111186	3.54884364626836	4.25429077797342	0.631931090477351	0.577397852284239	0.515024982157472	0.471950314697875	0.483338431593193	0.510037248268734	1.2693003931908	1.13205895537608	1.48927407099665	1.13227613174169	1.25164502579424	1.14601732425901	4.78017484119469	4.77773226384178	4.74976441430614	4.64178444756353	4.07872962816164	3.8480138998831	3.79280345920718	3.7772691067761	3.79621964182771	3.95173726134747	4.40245688327618	0.535327720824364	0.533430485917612	0.520352080430822	0.488220200482126	0.429740672525545	0.423937732913403	0.423186846466592	0.423024405202498	0.425583733234024	0.444989126526769	0.497627343967654	16.2334028374834	16.1449199245427
11864	Arnt2	1.18743701497412	1.08854766450622	1.08457991198802	1.42845844850967	0.891353434686163	1.06220088574103	2.45696950750778	1.72013654450461	1.87119951879717	1.74270122467756	1.25346001836743	1.56895340901477	0.218466309733255	0.219548404247845	0.224336168607021	0.225236009177341	0.19855030304952	0.128863111393725	0.346091122644435	0.232230055724766	0.319660364843644	0.301508401158354	0.373120625836673	0.27041412255885	3.58585030226151	3.58585028226017	3.58585020797939	3.58584322803608	3.55427851265912	3.31632019158273	3.15744135612809	2.80075488285787	2.16142773560308	2.15539594391936	2.15535294672011	0.16769129631448	0.167691309737846	0.167691202136575	0.167684974100547	0.154514564237368	0.139196869934643	0.139032663362444	0.114544843632437	0.100795188616531	0.100794463530034	0.100794463716018	4.46808829419311	4.4680882735122
11865	Arntl	1.27980002122069	1.03314605599288	0.736028082880761	0.760903201678029	0.931352909415843	0.731996302869958	1.44187878861632	1.8236857832958	1.71351554682429	1.66798077636548	0.293803228771706	0.734486407350306	0.53859897649981	0.606803220157132	0.586420433618247	0.515168719969298	0.233043684276724	0.189859558810283	1.13812730317598	1.03773185980402	1.08471005755799	0.848765013099326	0.408486276977983	0.404900449005311	4.6761171095944	4.70194451724867	4.79597016784502	4.90470131971997	4.93950636034074	4.62280851883947	4.48667202393768	1.14873826176582	0.710003581469981	0.704850796849006	0.704053645361314	0.224885166535682	0.237531278523431	0.250855083779414	0.253068515688335	0.216676823215732	0.153646477753467	0.108021029093995	0.0640910091506574	0.0593683885609563	0.0590596544447	0.0590031291411259	7.51661379707697	8.0439834971296
11883	Arsa	1.51130892829375	0.998629379686583	1.16013480346099	1.21672264456629	1.24541861278845	0.933453443656399	1.47225119958901	1.61021469522432	1.30049836352266	1.71916457196116	1.14394039477227	1.3069112118247	2.68244972568777	2.69153872423105	2.36137050305506	2.2469444308013	2.16075241269444	2.33228169999126	0.0894053178871524	0.0391795873920893	0.0916482209065585	0.0391795873920893	0.148798666921638	0.135413894333331	3.47368165667696	3.47368143316849	3.47291980900396	3.41969330205545	3.16216968899091	2.99491251779049	2.8875283458306	2.60943359209823	1.91775529876406	1.89598216593261	1.89535194327015	0.115981883981666	0.115981652866648	0.114729452028153	0.0925213595949688	0.0899805679775657	0.0899806279561617	0.0899804661658468	0.0716214219779226	0.063282791638913	0.0632827847693199	0.0632827871958724	3.07863747655714	3.07861574812696
11886	Asah1	2.88698764794346	2.33619200821701	1.96993318900433	1.90118162263934	1.90261779766957	1.99524294464236	7.19366368847631	7.47833356009714	5.89909686089015	6.14226757303994	7.11219630444741	6.63759109895055	0.607157921532787	0.509859990785764	0.500271126917227	0.482716688435776	0.549557773728606	0.592059136261793	2.01025482086322	1.84540565920474	1.82301636726043	1.85028485534959	1.8310428211472	2.10575834019901	37.5295553013916	37.46483242524	37.2911929675901	37.0526900650437	36.1505723813408	35.166400535384	34.2159296163572	31.2855339963607	28.5891155177608	27.5455370152451	27.0156470433874	0.395508195408014	0.382680567986565	0.373085946943162	0.365814733058763	0.350446780254753	0.33986292432525	0.331840467184305	0.312237948645974	0.295240084443433	0.287530586685375	0.2831366985034	25.184823115525	24.2996994662744
11906	Zfhx3	3.90894835292855	2.79805578603412	3.09062961936181	3.29498113429547	3.15213707256271	3.90474174886653	5.52779094970774	4.82153447375386	4.23699032098392	3.16318153109502	2.69846652217924	3.15133082729134	0.846581554121694	0.870257681226849	0.884571519232059	0.808319674468201	0.645564446333596	0.62207904712436	1.5213640421928	2.18525844019917	1.88515581857036	1.61100918914435	1.73944700793762	1.43991082970884	2.46062359285873	2.46062359199894	2.46062349706001	2.46061879518662	2.39590154328003	2.04305649426722	2.01255595949242	2.01119744500547	1.69604331182965	1.37163938139644	1.37119475680268	0.259367380155179	0.259367380768054	0.259367426609059	0.259365165575344	0.240192140802565	0.212121495824384	0.211996170439071	0.211994430344802	0.173015405686825	0.144569524252291	0.144533732875418	15.8167333110339	15.8167333091831
11908	Atf1	3.20547401634648	4.0398399015538	3.74724619474219	3.89132363888265	3.82642348064445	4.03550654932939	5.52191049793385	3.90200304641915	5.10917358301399	4.5159047982206	3.68842864644111	5.86810207315852	1.19188584933416	1.40859056389379	1.39325933186192	1.48126330273502	1.38466002247628	1.33180724992553	1.6800575461505	2.01886454766989	2.03829753547559	1.90247161964663	2.17890104355043	1.89071970457624	17.6300145130552	17.5387530893442	17.5716833215976	17.5936109648104	17.6212356611219	17.6399504395761	17.9413612607752	19.4637456287793	20.8056077111304	21.183485251249	21.1855457269571	0.829675363898793	0.944151740497229	0.946230546446768	0.946231634644002	0.946256400317417	0.948738407861238	0.989894974639204	0.999272063916602	0.949478449882409	0.959182409778267	0.959237723628478	49.87946020367	49.879460204006
11909	Atf2	2.87426539290529	2.63439911149396	2.77612599417308	3.14558673172613	3.267057554149	2.72380306523333	8.07994269260291	8.6262839760141	8.37122511625306	8.66320311523372	6.6010135876167	7.98042792042037	0.53837639899128	0.443956043377788	0.341598676083073	0.395818332080147	0.391590737549724	0.484809888474984	1.05803063734874	1.10454690635149	1.15261479628915	0.927334947770905	0.840866466500265	1.09871610370162	8.79851131133927	8.78451456081752	8.72014602429419	8.59583792785875	8.35783542494411	8.27532031488329	8.103986586237	7.8430951263292	8.0218825263732	8.53418761688533	9.32847149308349	0.576916839275809	0.569790777859669	0.555076462054365	0.536417326235552	0.48903259465013	0.466895304876411	0.457654536943603	0.451230852890099	0.464639002242409	0.496405482380842	0.543914789949092	19.7417461519139	19.4287991306153
11910	Atf3	0.654990440245086	0.451115019814558	0.47497677370247	0.581129297919294	0.546378015464776	0.478775518133286	0.0802378492075981	0.0802378492075981	0.0896486457721898	0.0802378492075981	0.0802378492075981	0.0802378492075981	0.40589656869053	0.378972915274343	0.387967262211216	0.403006600647171	0.337957216385444	0.332243651561369	0.290368413129005	0.580796776185264	0.599868705731666	0.558714838493535	0.399700804604339	0.374203918099653	2.15265460602572	2.16439640897238	2.20043030096803	2.23468624567799	2.31121948188355	2.35929669143318	2.38948300389686	2.43252210056432	2.45413059299194	2.72534306713502	3.08188151429769	0.0290134749732831	0.0318031631553867	0.0328313942049928	0.0328859210992979	0.0328917491371599	0.0328918044857344	0.0328918123153697	0.0328931772377331	0.0332973149800253	0.0384704473276401	0.0421715655116183	2.00388216341973	2.21455936360787
11920	Atm	5.49304860710863	5.94746609696091	5.89190682674536	5.9217619319294	5.46860710139493	5.12284459661964	5.46322434328941	6.48488141575645	7.33527025810246	5.74880728185178	5.60536317064905	5.84386198289303	0.283726358886114	0.315354805966066	0.331933243654361	0.40432971648036	0.446853767781211	0.491287826774402	0.364181109372004	0.271867344786338	0.376868233020013	0.4802351304303	0.472957133904189	0.633334551180564	17.1717566736571	16.9982731728534	16.6784539785124	16.4334678439113	16.5747447056811	17.1155341428702	17.6605789341149	19.2858447099755	20.8115165442935	22.6587471098622	24.943500640466	0.449696724801292	0.451137875922636	0.460239009333368	0.482586158036685	0.528888620155883	0.534502890154756	0.53530790014096	0.535826526232526	0.545253347021889	0.590213895228693	0.639617013050917	18.3863802201146	18.4678217969934
11931	Atp1b1	1.84063504292474	1.40710815091722	1.48309920897015	1.51682430098822	1.25855581627377	1.16076653028747	8.12130742157646	5.50426198586415	6.70467047589682	6.83199193682353	5.79722069275508	6.5230599089885	0.756129833832965	0.680618904788461	0.731772473745578	0.807104718632667	0.751680112732174	0.716179722628156	1.12344332823453	1.0226247560617	1.18275624250162	1.00863780135691	1.04467997032666	0.931512525178503	43.6389794701153	43.559290621886	42.9430555581722	42.3253375489726	41.0094771310244	40.238540838625	39.7867672720679	39.2226668143534	37.4253416118169	33.4735870736103	33.2913545189465	0.83373031466453	0.793553155005295	0.748797324523381	0.747947073990954	0.747923130707523	0.747923106828277	0.74792311057839	0.747897846713578	0.684143026373774	0.636437739681228	0.635963355636352	46.6601561181091	43.708596575528
11933	Atp1b3	2.67323210879105	1.98383609596586	2.23433432411457	2.12729765899639	2.30618316682839	1.92187310383596	4.01268253891522	4.92121916389049	4.91062201889333	4.79538318320906	4.12866179433599	4.00124936715233	0.848695439842606	1.22581062589909	1.20174575972964	1.25284332733074	1.06667447259908	1.09284155246324	1.39343735142981	1.83897787217699	2.19253294450875	1.95218685636952	2.00362908555256	1.65947565608271	91.157522135258	91.0044184795535	90.1248209784055	89.5198695451164	91.5573961365129	94.9375032089229	95.9730052092088	97.9016513437119	111.855597014128	112.496955617523	112.521428217785	1.37933010257008	1.33426177822242	1.52358226841052	1.55261900767826	1.55378076287976	1.55378200245883	1.55377608896662	1.57551315367777	1.50143582191866	1.50050844698484	1.50050182636985	84.6827280285276	80.0837710899713
11966	Atp6v1b2	1.89646550944403	1.42970343207108	1.42379997352785	1.69503201147878	1.3238263901281	1.10608792594939	7.45383881252537	7.52315130757693	6.78836323103526	5.76092756668184	6.82537222006464	6.26528775471709	0.333285967511565	0.260375527555061	0.251831367587997	0.234018930506669	0.281753007035461	0.328280501488512	0.793639912754377	0.716268671852318	0.506082879036619	0.426588435613145	0.443824931401198	0.599787978406595	16.9589299250749	16.8962243105906	16.6462794660007	16.2875320192674	15.262108942138	14.5537238706646	14.097175388493	13.4458227091207	13.6060275827971	14.6574731362068	16.4190801901118	0.312002177080426	0.292145690582769	0.267156319957859	0.254499250518628	0.246072752354342	0.2450765820663	0.244884165326002	0.245390165053468	0.253252986370862	0.277203162993314	0.311378545153238	15.5806839104725	14.418803921055
11972	Atp6v0d1	1.82687393192552	1.03742922092874	1.66798524625608	1.03565672021991	1.44840770262164	1.30647786378283	2.08935015707666	1.63015720931465	1.70666017850625	2.18658264739375	1.59977426353788	0.923411802166758	0.248598449170537	0.238757429798298	0.257640078139937	0.261238674322722	0.26594892121385	0.16553748137377	0.596123887193245	0.33431137910202	0.404582464313877	0.32766438083302	0.550767180605798	0.333286018956502	15.9398760224394	15.9398760224394	15.9398760224394	15.9398760101261	15.9398749362875	15.8514687963731	14.9703460293202	13.3373589024135	12.2786031947819	12.2162425923758	12.2130619506154	0.175665999820784	0.175665999820784	0.175665999820784	0.175666011258581	0.175665679621522	0.15616332042462	0.141817612554478	0.141080734607341	0.134592593390475	0.134592611425195	0.134592589863131	11.8596934395219	11.8596934395219
11974	Atp6v0e	2.42275737283853	2.05525255847655	2.03383753551883	1.7922444655456	2.22858596183233	1.67501051425527	3.99251994344374	5.24606076207064	5.55025138804956	4.73007889549075	3.55894493661604	3.94132740571442	0.319212475683469	0.31115803816351	0.297629673140421	0.357997477852492	0.198770415379905	0.257762764510267	0.423204748263324	0.60861123499719	0.617445061718772	0.456436925488629	0.318861974997022	0.305636372945249	14.4045042436202	14.4015434265823	14.3875345775612	14.3568872450815	14.1413510037816	13.7816317394642	13.3822431906979	12.2995942604386	11.9028148645192	12.0646662193846	12.4182294555467	0.264280168638234	0.263243272795542	0.261120865338139	0.258061926782849	0.24606382599917	0.235384068791627	0.228320358304706	0.218882432779432	0.218519916810418	0.222822581632352	0.230255531383973	11.9887685013381	11.9320439178784
11975	Atp6v0a1	1.78790024818103	1.40633298734875	1.43901256448435	1.22977483570412	1.22816888422756	0.933065048546779	9.34797322193304	7.6545090416423	6.52657851264011	7.58685968257717	6.56200766618798	7.57196545732644	0.414721326215224	0.315128904190884	0.290816843912072	0.223403324562961	0.311404554117749	0.312992091901459	0.691608699347319	0.671852285502156	0.628728214417778	0.670061621070727	0.488032216484986	0.449364164416777	5.63309155117913	5.63338558050895	5.69524299539445	5.78591086306945	5.66910956713891	5.26317238204506	5.01081152374423	4.29007006820746	3.70101349026046	3.69765633813475	3.69763775989938	0.258992592174748	0.258982100951855	0.252071826893711	0.211683802936599	0.175491632902541	0.167356215090235	0.167337392109412	0.167337972371644	0.167337210170344	0.167337211066649	0.167337211078571	7.56147626109921	7.56065258593523
11983	Atpif1	6.11100147272186	4.31883066884456	4.41107607651437	4.76279140435447	4.74289561839456	4.58618581857329	10.1929021485403	8.73655843516316	9.63023941622259	8.84069153172958	6.14466719063362	8.35479541238992	1.39827290711895	1.23565488959558	1.24806392148256	1.43112154031014	1.16786524310003	1.4533301947236	1.64498973457852	1.68157680968554	1.09228466426495	1.03383656799798	1.24338915548161	1.15507497347385	103.442481605962	103.218963382306	102.699388685462	102.090348958326	100.173129904244	98.2512855385879	96.3018024119931	88.1773144213401	75.2028392889833	68.6234024675839	65.4495617761022	1.88424919086408	1.81769368960055	1.78558722556586	1.76774749827867	1.73095155923638	1.69552708181267	1.65788404251606	1.50796841956876	1.31276941933094	1.22306590984785	1.1785680616582	77.2225903174647	74.2105811697332
11984	Atp6v0c	1.79753206147602	1.5254671029413	1.43939843530755	1.72865427387454	1.5759330733567	1.59655261022202	7.53860537755198	7.11247698709889	6.91909594947689	7.19052581532497	7.17866179716823	6.66223992706031	2.16149167020834	2.13544775483478	1.74573528775936	1.95323765309093	1.75170696758962	1.52269483335543	2.3391519006112	2.82291241690086	2.49729436191912	2.46355279285956	2.54902487897335	2.54715026199725	8.22939757760199	8.22939757760162	8.22939757760053	8.22939757760012	8.22938262503082	7.95675817663264	7.2920468022422	7.2099833593958	7.20836190698923	7.20835944518349	7.20835948340541	0.861613765702739	0.86161376570301	0.861613765703826	0.86161376570126	0.861593470428141	0.696189495054552	0.752891201940783	0.754711596405933	0.754711593251571	0.75471159367526	0.754711593674668	16.0682734499938	16.0682734499938
12009	Cep131	2.3707620403382	1.98618414396118	1.99639138609715	2.24880053727511	2.11750103890632	2.20158930440396	5.76279877808228	4.99801761872627	5.2709919804636	4.72943372567096	5.63030006618836	7.16365183331745	0.46212371325586	0.245161644009618	0.261270391616361	0.180852429506616	0.421186162888196	0.440806503163773	0.609288872705334	0.592098988552361	0.604446060501161	0.240975450261	0.857749924171703	0.766803654786604	1.61986666965552	1.61963418308925	1.61540422375851	1.59138827030899	1.41169562074888	1.30998402004632	1.33627021891805	1.64908466649003	1.68209054995713	1.68229020047033	1.68230008012348	0.163616299366762	0.16335507802404	0.160347962316213	0.149782710621393	0.137575725114235	0.184006489638492	0.196904401057989	0.191006011687685	0.192282330118324	0.192295446180812	0.192296236858617	3.6156793537369	3.60485903850864
12013	Bach1	2.93363985176842	2.89180717170293	3.16328429772045	3.40861498496815	2.97973087584344	3.12926041819825	3.03914733544292	3.03245067059609	3.08725535335947	3.21410414969634	1.95354317840509	1.82079026808808	0.562962775587871	0.63548325734249	0.723362927237605	0.6179662901137	0.528850355362408	0.456876857719158	0.808819009517577	0.860545304787869	1.06989272214256	0.87852113044704	0.899198460746876	0.901046658080077	5.05947251402554	5.05947245576415	5.05947227139153	5.05946087111535	5.03059996625157	4.66571298056038	4.43132611056241	4.00002446950068	3.48889728224582	3.48848787650749	3.48848728577262	0.475514538244872	0.475514572896084	0.475514279669093	0.475502675363105	0.458826226571365	0.405895152826576	0.403965344767305	0.351782144638394	0.327868672667386	0.327865499914183	0.327865487835151	10.4510982647492	10.4510981795467
12017	Bag1	2.90885400147725	2.81064456921385	2.74280347200879	3.13466350753041	3.00640631126271	2.86041509141197	8.69393298218994	13.0534955076124	8.26120318552733	11.8034186612673	13.3528930019119	14.1955442396527	0.526628287270806	0.856891528883061	0.926405150515971	1.10529946313478	1.14357883248381	1.05308380383836	0.677341911090999	0.735529488294636	1.2856416522229	1.21380470341696	1.34078802835487	1.37735872269378	107.092436032172	107.048135982708	106.80530320177	106.670816003764	106.767535642308	106.874467863256	106.977405192196	115.53711263834	143.235127408243	145.533194502541	149.142606418315	0.680457521064634	0.726304579587889	0.989018334746161	1.17198169775008	1.22496802967408	1.22555085775035	1.2233217156368	1.23965824606201	1.22931890410098	1.23401414929484	1.27910145392539	83.208181811188	83.2081818445104
12021	Bard1	3.02704761201418	2.61346894560117	2.34769600970888	2.57995314730357	2.49212404189733	1.84162031857368	5.78351102120797	6.11680942277456	6.63557582217089	6.6950921495199	4.72018546992881	4.95934758542483	0.241579243577181	0.249294063832793	0.204899703445788	0.268587041966923	0.147880307766543	0.254223126915254	0.271344346987252	0.296905798319717	0.325216677895948	0.376936532721713	0.166156408916919	0.286406437218357	3.69591893338313	3.69351960836074	3.60654890678353	3.54119757453039	3.31336978151638	2.96990871254421	2.88634055396367	2.89393864660529	2.89398130947692	2.89398118744588	2.89398117751306	0.473935709313432	0.468380606853324	0.430952787966192	0.39454235359375	0.292538985962168	0.32779876721648	0.39224480283728	0.394895994968218	0.394896052697689	0.394896052682951	0.394896052682806	10.4290644512806	10.0798801603219
12028	Bax	3.66960889690159	3.72536414860549	3.83972500625094	4.38646719856436	4.09206372410516	4.21312414592058	4.94392252736995	9.08730690571149	9.02394471300407	7.51326460482536	7.72280763506598	7.6311278367925	0.965804875003872	1.49788746105057	1.5723093943088	1.67628055947954	2.12285012445313	2.19889242709508	9.8631983732291	9.20500567157575	8.4883282362608	9.55810968026346	9.80839808398905	9.40353794853459	44.3438180252625	44.1599375000083	43.9378233336973	43.7992383982033	43.8885052220511	44.1550102214324	43.3841668377298	53.2703615725054	54.4279564864331	54.4310764931768	54.4290867648552	1.40713681648026	1.60497086746715	1.88172704363338	2.10873295409765	2.31843783487622	2.15068470361743	2.2667072249148	2.0863398449377	1.95990433158545	1.93916029197754	1.93278500329	48.6026311689347	48.6026311689347
12033	Bcap29	2.04791486689977	3.02579249122594	3.04264740966669	3.46220646570907	2.63037387605447	2.95911108265311	3.20441159354807	3.49915829374667	2.94863975850155	3.18459046823065	2.95737930508515	4.50350866313064	0.150082650975065	0.190376457571168	0.224625113664821	0.237872841730343	0.305456916776201	0.309335320050473	0.173804207670598	0.125687572029743	0.165865748310375	0.0640387828039908	0.372632843153783	0.424497783921323	8.5553748653373	8.55537486538938	8.55537487616126	8.55537726098989	8.63349182050867	9.30840921038973	9.76425307507551	10.3001760600623	11.8504645541157	12.5471488092264	12.5553034324599	0.162440604190947	0.162440604154625	0.162440600163718	0.162441413499809	0.180377033111786	0.226976384265731	0.227075800209719	0.224689930083651	0.221233081155644	0.222637907059001	0.222638239990467	9.73708670003505	9.73708670012955
12034	Phb2	7.60861304437611	8.59362922699149	8.74364432276306	9.56824138893718	8.30146626727564	7.96761816616049	10.1312680750311	12.7776332913804	12.6302062379037	14.0272955372988	13.4810256404346	14.03146456336	1.90307367476735	3.37586316606913	3.6147089990635	4.24749259217797	4.16877556398638	3.77999253688032	0.979918845172685	1.48882598439986	1.88745997911746	1.97865103970978	2.26147439558139	2.11549472759606	117.223447731748	116.240412669771	115.45988641627	115.371857810935	115.785521807422	116.207524312951	117.483524744963	141.412957030657	175.317505549199	179.541460875765	179.874656444797	7.82942729572008	8.84625622733138	9.78245613915232	10.0651895342892	10.1809879153529	10.2235829773338	11.0067585585851	11.0189120732219	11.5110571518899	11.5126648711262	11.5126740719987	74.575083419284	74.5750834214737
12035	Bcat1	8.9563297674982	8.56243969514758	8.01496964042144	8.87726366091189	8.26785164655421	8.99823413309338	14.8847910714119	14.1774444083047	15.0898299847489	17.4034359573153	15.9950434903777	15.5363897641195	1.34476605900041	1.54153035857851	1.74126467153111	1.69673620158582	1.73078206014661	1.58956090484339	2.90947682584191	3.89566052710035	3.75969261124245	3.61246326375314	4.65994852178593	3.71548017084797	34.5022267738574	34.4764032291367	34.3620907844051	34.7878534658032	36.3376237226423	37.4189765866611	38.1709681011252	40.2982567304049	43.1660338263446	43.318681482163	43.3270392038804	0.648182798013969	0.674426452828848	0.836131650308986	0.945406040019982	0.949819741307647	0.949819528314707	0.949817367003498	0.872455325173961	0.75773812014934	0.757736984250139	0.757736983896226	25.0634780611852	25.0639221712608
12042	Bcl10	2.17260367472969	1.64480312626902	1.83304232472597	1.38570379489691	1.92672662507092	1.62769858455571	1.06130672475924	1.29507208176529	0.985459512531356	0.820971319495955	0.878468470831417	1.15368187145755	2.41121817478805	2.52413907061794	2.64579449427111	2.45632421431281	1.68323801323537	1.68300943564073	2.29748320535691	2.53038638421817	2.53756825048572	2.56273549459385	1.82696180313518	1.61636746743868	10.704368333178	10.7024426253824	10.6821930139261	10.6049096751237	9.93401445189776	9.22157389064867	8.74875704261064	8.04198660779779	6.59437148718067	5.57725132448369	5.35561647679709	0.743697380742443	0.741099387115322	0.726322126860384	0.69060756397335	0.586618368372008	0.564802815383822	0.560465892111885	0.545454982156257	0.431042558092962	0.380261095867859	0.370626716831296	11.5728124573649	11.4927242472329
12043	Bcl2	1.1506048435233	2.76160734054778	3.33379360756365	4.40677052436698	3.52419358949505	3.97128360442492	2.30220610860611	3.16138579174699	4.26535629151724	3.91044560017451	3.01835152857142	3.52352431512072	0.110862792105653	0.107470317266377	0.114584916479968	0.113028316414743	0.120048449368037	0.125607465824692	0.11377157192952	0.170222356420467	0.164651924044634	0.187151763265967	0.266629192184532	0.268241811816484	1.94214492597688	1.94214548102031	1.94215325389495	1.94220095237288	1.9451326778757	1.97649239773771	2.08625457597033	2.43131005512019	2.31526104456521	2.02025792673185	1.95546284601823	0.123478312690502	0.123478583491993	0.123482251254652	0.123501650661864	0.124295976452386	0.130172326546133	0.142685261054056	0.155893151425782	0.144232465898686	0.12717225494077	0.124143810761649	3.57635337147891	3.57636779916127
12048	Bcl2l1	3.38722259574798	3.00915733828112	3.02975996797809	2.74073312141796	3.05874470432579	3.10185466083444	10.1785059300514	8.49618886507303	8.58615313080504	7.99568760373584	6.41793007967905	7.20561709306636	0.803438373263032	0.811092013388678	0.854675917967867	0.869630301646835	0.494850189879873	0.448517787484168	0.724084908650873	0.729688618105691	0.830768979604836	0.608328091414492	0.391229517326278	0.523686749455035	14.3044288619005	14.3044287661404	14.3044213145768	14.304161062411	14.0717606041176	12.5353768134977	11.4704739168204	10.454088671411	9.51937164422726	6.78579268603067	6.6575117502831	0.431944217153313	0.431944185808067	0.431939992840939	0.431827136795172	0.382590888533976	0.315926778193198	0.313731517956056	0.313610948640553	0.266588421987428	0.20214172640102	0.200973859295647	19.8205675240634	19.8205640403354
12050	Bcl2l2	0.977572112157836	0.674619699477268	0.609461032090733	0.483866576284483	0.584364165797207	0.47359292098805	3.59530409331392	2.85375450505289	3.49373653348895	3.14370236241817	2.80369297377873	2.73613450434661	0.644341595491859	0.499846326202876	0.404433606615094	0.381066400224825	0.608623693027689	0.508810719229211	1.14044182366204	0.818253149488454	0.68236908907059	0.652792522144556	0.690049166484143	0.875548677938583	5.75117113907495	5.66016361482304	5.3376333799054	4.9631967287237	4.28881240298942	4.08408786424819	4.02822561733366	4.00989600576091	4.05332415395064	4.18797622623264	4.42571200271381	1.07001905583728	0.967721053322291	0.847928395992668	0.790366060622538	0.751949783898478	0.747131935919566	0.746017756525964	0.746245222591766	0.755436370863169	0.78219722036387	0.827801150036412	16.840346709176	14.3598742571299
12053	Bcl6	1.9125173315942	1.16910807071527	1.16540080063771	1.29598118065214	1.08335256601762	1.27901482735526	8.20391275912305	6.90271229029293	6.87230857466031	6.98937813999034	7.4821612911394	5.85635827319248	0.828725990281254	0.833948061902635	0.870264258809721	0.85921576319626	0.658688609070681	0.555626454647706	0.591357350493097	0.62805547182615	0.800403291154754	0.640649443636108	0.709296984597535	0.583963986181679	3.57883440682152	3.55711525017655	3.46798079669053	3.35226626444876	3.11362932945222	3.02307294217772	2.98971552591926	2.91615174700649	2.70938629154762	2.65042871438904	2.63779367768584	0.427914293020595	0.407997437309534	0.38025781681537	0.366261340779298	0.357417441168372	0.356178522008951	0.355300894995559	0.34602316899501	0.322418861308896	0.31660419916592	0.315318728949163	8.36475867292747	7.78862112761715
121021	Cspg4	2.35639800987685	2.16514032305575	2.16091416911024	2.51749088796518	1.93004031881453	2.05051847882028	3.72569808499629	2.16410755668014	2.33474849021899	2.54347944451261	1.85783029111081	2.70412375260332	0.816812722146364	0.807685640937135	0.724112740460069	0.60248296953532	0.61405139697223	0.642155197537405	1.37133067922312	1.39417062746101	1.11375386190486	0.955707005272746	0.960218572067915	0.686619222477482	4.91164503680148	4.91093494416703	4.90969837631647	4.90863556602463	4.90644867414776	4.90338108412261	4.88872603169383	4.1089860440767	3.38820128373801	3.37551867524447	3.37511900116706	0.445992952862743	0.445456172086307	0.445360038573908	0.445349729615664	0.44527873558666	0.44449599867606	0.440180881257039	0.335993120246878	0.306805190880033	0.306488045541178	0.306469986582547	6.88669096273037	6.87695224623509
121022	Mrps6	1.53747585251495	1.60597372924731	1.7003168086803	1.54200757071758	1.72521508791591	1.59880078008599	11.539444543959	9.53718254472211	9.4961746391709	9.94668231455799	9.39044986532899	8.90893076568296	0.943282450335632	1.10777291584187	1.33920092247511	1.78026209075981	1.04517394930451	0.944343091767592	0.984543311898495	1.12747042535504	1.21677916501409	1.34703391825101	0.822048423933712	1.15063489353703	30.6277603524929	30.6277603524926	30.6277603524916	30.6277603524899	30.6277603524806	30.6277603524653	30.6277603525342	31.1855104111015	35.7756409412994	35.7821870821327	36.5123839582166	0.505222920026717	0.50522292002705	0.50522292002805	0.505222920029717	0.505222920038717	0.505222920053718	0.505222920030528	0.548827439864563	0.590247943605662	0.590249158611618	0.612474516618119	51.5576692670745	51.5576692670745
12121	Bicd1	1.57216711167616	1.80399331763696	1.8272753157054	1.67655632834679	1.81007871834169	2.11694016351201	3.64264524301477	6.11684583615284	5.75113808774236	6.30403118436458	5.61739178579548	7.14486506280307	0.0789691991348728	0.0453382594972756	0.052794935865458	0.0692553822996786	0.0975890427515965	0.118714053038464	0.0922550757822148	0.0920015718764445	0.0391795873920893	0.0712579894072536	0.0721271940491439	0.206404348800544	0.806414993091096	0.806515180558689	0.807271707061977	0.809758433510593	0.823610567155935	0.873313698986872	0.964731139847276	1.2501716330958	1.33828699682401	1.44090896661962	1.48479071203155	0.104428296040631	0.104497960712825	0.104817667337003	0.105681662328781	0.114545188091661	0.129624390691168	0.139948122485868	0.149191073550941	0.15950448148224	0.171282578211317	0.176098950525903	3.22108437577726	3.22417371948986
12122	Bid	4.97571758115629	4.03704377336737	4.32899399087765	3.7610750840995	4.48038878173959	3.65080065647645	8.73565887529451	11.1364186842621	11.1250992711731	12.0064060575636	8.3343024433868	8.58371681860697	1.20665633147	1.61138835952016	1.60683382527449	1.70894641982865	1.40030537511484	1.17305496660752	1.8894398711095	1.77041183862663	1.78451951825439	2.02565432835444	1.54928203201836	1.93652132305132	25.5083964201553	25.386045780297	25.056489648797	24.7095385748135	23.8682302144811	23.3047358563428	22.9288591957277	22.3969965179955	20.3763323628127	16.3926717415889	15.8018342763377	1.05931924417403	1.10892345207057	1.10436750329808	1.09208685601627	1.08999106422902	1.08997471753454	1.08976735439147	0.952293190725318	0.79643224687084	0.676124916103798	0.669729848401207	20.6353144747004	19.187774458919
12125	Bcl2l11	4.8671261817423	4.21624933947915	4.5583715847525	4.79683556784959	4.57019665917091	4.67156448156111	6.16079053948608	5.75229238875743	6.99905278475363	6.67370428900839	5.27374237352403	5.12418172906072	0.511850644175441	0.33238196509077	0.513160387249985	0.488296724065468	0.442502159367744	0.282293437729462	0.370318419802998	0.207812184973799	0.304429812746523	0.370037424816268	0.247997135815702	0.180534999352711	1.47668740992502	1.47896792585416	1.54250053830061	1.66365627033114	1.81063049913074	1.83262355617794	1.83566550546645	1.68439194098854	1.34939642733773	1.34862656543028	1.34861688340592	0.255532644926851	0.25905176189189	0.299149242863706	0.316010865820573	0.317774190303008	0.317773584333471	0.317705522089812	0.279771046150796	0.233458260557335	0.233371987243478	0.233370725359809	5.68430287965545	5.85708863492898
12153	Bmp1	1.05267183129853	0.826010008555278	0.72074404559437	0.844194469664604	0.798257961303496	0.769588838551523	1.80080697184247	1.17016171120813	1.79510357962477	1.21644204172571	1.18906724163385	1.43031876160504	0.458653901080234	0.338576127473358	0.338781491926515	0.313107413971689	0.316539998882187	0.263433054716189	0.588533466597967	0.563842471648586	0.695285054838985	0.483730244585461	0.591338966026122	0.55499701746388	6.84602755428765	6.84602752970911	6.84602745577638	6.84602753460001	6.84579404432544	6.76581532148449	6.36866232959947	5.96929825186867	5.47071134350165	4.76293500022334	4.75842838723525	0.186123219546993	0.186123242172021	0.18612331022856	0.18612321509083	0.186061978801207	0.173981963321521	0.162144512634789	0.161861044345162	0.140014537095443	0.129383791440272	0.129367155208974	11.2404120572849	11.2404120572749
12175	Bnip2	2.48771771977108	1.83136428310578	1.7145439451515	1.559279371554	1.88634980314751	2.10824166803756	9.82636168465732	9.87805932473421	9.02064340672235	10.0173765792037	7.05539535009529	7.65107544861485	1.10237165875078	1.15642049881037	0.971135701480229	0.923852436390429	0.920176604331259	0.852765927246487	4.26634417933768	3.50703935425801	3.61406589371181	3.54010896314699	3.25524146991397	3.10384530629641	30.1927225165758	30.0901326758714	29.4161688379193	27.9424372264886	27.4139997537472	27.0978095655767	26.8015813992124	25.1395621970618	24.2036718225368	24.1621576299777	24.158857473089	2.26307335817833	2.14892364095979	1.93403827903189	1.82803394591746	1.77684938194599	1.76453865436276	1.74053496693611	1.62763300541733	1.60437071171636	1.60344653332181	1.60332845615839	38.329694219914	35.0947819771987
12176	Bnip3	2.14385273567202	1.9794229977967	1.79420993388043	1.78114653366516	1.84668451589593	1.90810801607885	4.83678242772331	3.59072293706456	4.25275879345181	3.94216170909451	4.31436431534571	3.58819554417508	0.426570807160542	0.378326971036757	0.276922987604315	0.300180314416216	0.31401621806787	0.300941465636538	0.537861967512397	0.488534145405766	0.427497316912322	0.318765699547042	0.480513470757542	0.434669767078798	27.616765533436	27.5617927127876	27.1929642696687	26.5625757663493	24.7134345021838	23.308927336265	22.1694582621963	17.9534752045985	15.2823552006434	15.0554565018599	15.0376284594129	0.305184249625775	0.287595218998143	0.245488630984342	0.226457642646296	0.219231247162155	0.21647491868922	0.208645343259721	0.170834577972069	0.166266333799833	0.166168492272396	0.166159644692309	18.2827611700646	17.0012905804956
12177	Bnip3l	2.95674820043138	2.44220381235906	2.42773392664387	2.17179908099584	2.29008787633991	2.04873489503576	3.41952474151095	4.58036173113017	4.24738458425912	4.23360584329144	3.8372320376728	3.70278303771377	0.417557447871319	0.399718341765336	0.433974108826051	0.41997123392295	0.266820316536612	0.313870921096451	0.550487597590238	0.513778399009621	0.74133066918529	0.486100008845414	0.331843477919232	0.29284730997067	28.2167475833712	28.2167475831549	28.2167475825042	28.2167475831696	28.2165875553315	27.9015057144874	26.7547023257539	23.9706636754829	18.1971181498578	17.8502666841931	17.8307124535339	0.237530115715092	0.237530115919264	0.237530116533416	0.237530115653862	0.237497590405547	0.208557026584506	0.202002781486263	0.167663935127486	0.150090034189106	0.150090031714932	0.150090031721791	20.29370940564	20.29370940564
12181	Bop1	9.91449468024022	11.7553137882992	10.791760533181	12.4102930798677	10.8601943679608	11.2967987321001	7.77441224584296	13.803527638218	13.1267191514393	15.0182852653226	11.7124774313506	11.4840432195299	3.26900959793934	4.1060782255057	3.9775502692679	3.98777977507557	3.57661255755809	3.11504659760467	1.61332595478846	2.01550277779515	4.13470594445802	3.84286237713676	2.99264621995636	3.60494112662272	57.8909992818786	57.7168761982417	58.1530126387112	59.9494309993657	64.6988780028347	68.1262278834621	71.2038155730559	95.6465540667418	103.086622357852	103.434629063814	103.447678666901	0.741418326426995	0.927669863004581	1.38008639621291	1.58860825910576	1.65867339306382	1.53323919238359	1.53984872002774	1.47482968988291	1.31250141049917	1.28429520713651	1.27549133926594	43.3110716256041	43.4342414169022
12183	Bpgm	1.12859741918244	0.803163756086417	0.712853390771805	0.651482540105197	0.801089916684344	1.02944493201102	3.98893101381624	4.57423909717572	4.30206588130121	4.52171153630738	5.18894024846038	4.98306160293379	0.170095598405997	0.243371022671165	0.116203024041956	0.131039063854235	0.174954554074545	0.194302431347036	0.190016430856136	0.258470539589939	0.29691565547403	0.228100908306466	0.299920805616484	0.323558327195697	7.25894855607053	7.21006974108687	7.01877459408023	6.7908475029425	6.29001266834168	6.02678274338217	5.89214933055872	5.7766528230643	6.32983197633033	8.19846117721669	9.45062092597568	0.213516820431073	0.195466979378244	0.176488368230693	0.171171786646246	0.169291324994941	0.169192783660944	0.169202073129611	0.170109018341242	0.193441920892078	0.251287710697728	0.281820377718677	9.77900791679401	8.79159097150017
12189	Brca1	2.97808665293665	2.88568288882125	2.802089224864	3.19818394310651	2.72711730110317	2.78076973227941	4.96048845052706	3.46330894863585	2.56353315853548	1.9077975361826	2.60530480342622	3.60504181976464	0.378214696251674	0.275850452012643	0.246911945498561	0.207280637100772	0.257196242171908	0.324436337870632	0.570993650664629	0.586631958827333	0.508463017659718	0.452193846033851	0.339788864838407	0.621146811210159	11.9144541844472	11.8459340919962	11.5981697052526	11.2154233491611	9.8966834696596	8.89501595923062	8.27922080488166	7.69287285419163	8.67389886660828	10.3869516776188	12.1723551718579	0.363219904957654	0.339646161961891	0.309278046305463	0.28440594367594	0.247069242395051	0.235443372315693	0.231639918585754	0.235625497309122	0.272776598223347	0.32700372169235	0.380522172653248	16.1121760375166	14.8828664464748
12190	Brca2	4.68345387729749	4.59325342737947	4.24519515106399	4.37009914381162	4.36350983179644	3.93142543370838	10.7774844219518	10.1680212042142	10.399224212784	10.1621627162173	8.37211677769782	12.9498638959194	0.220360262937344	0.153873578156066	0.166048749515909	0.130066486006442	0.181037713047771	0.257725630323787	0.228021131647146	0.318293084286759	0.167979174838243	0.195055664333887	0.309170152229256	0.180473903875368	4.28038851635374	4.26389308244585	4.19774743421242	4.09484901097528	3.76589952242977	3.54042562717151	3.41032938483727	3.27777936232951	3.3645458472824	3.57940384709006	3.85048999959583	0.185910481132681	0.17732436278491	0.165134431617265	0.156007454057449	0.145204809432119	0.142713308914587	0.141970865768843	0.14218161572968	0.147431384392654	0.157540732373768	0.169427783112651	5.75824242553222	5.41866603198591
12192	Zfp36l1	5.93230910286317	5.18933134304023	5.13295270129453	6.09429318928073	5.41301957463683	6.67382848971816	22.4792718881772	18.8145509137829	14.8607912426771	17.1765866626011	20.7519797716498	20.4914893552804	3.59867939270927	2.1929261164078	2.07362563685612	2.02912581981143	3.30311705437626	3.22989039847284	2.89881909339849	1.91306738206116	1.8645129317011	1.65451608001271	2.72914489080543	2.69169519249841	7.73816353125249	7.73784081854257	7.71727440988803	7.41175399424661	6.07930061694749	6.631204661455	7.53019887953652	7.63730902049834	7.62693666061853	7.62693343125447	7.6269334568739	2.79345333394621	2.79382577418154	2.81714556250956	2.81396650086805	2.809380133519	3.43917506332203	3.548097131685	2.78994163230036	2.78266817233271	2.78266436102059	2.78266427735556	36.7424614217713	36.7424470338941
12193	Zfp36l2	9.81879494083369	8.45891115792453	9.05982048816334	9.8021959549957	8.92819227112361	9.4825495610101	23.0344607968674	21.6704393607121	17.5086097163333	24.7853414337636	22.3367780432691	20.1206177541111	9.89704232281953	10.3226261979179	11.8917765708298	13.7971383622787	9.10394004005424	7.76449008320561	6.72686284953467	8.12258096875852	8.94876598863224	10.7433611681548	7.25285278255224	5.39781194434947	28.8931140667589	29.1313448076158	29.8812930101458	30.7858543539972	32.7281538790413	33.465122448546	33.5895119657105	31.7273081274696	23.4447723318192	17.621713209973	15.0665689277292	1.9896097338259	2.0997803127545	2.21181883976629	2.27319477784446	2.32487222406795	2.32500383926456	2.30954277195813	2.13917423264769	1.55650111820608	1.18584124493573	1.02574059866774	68.6929752192346	73.3068358173314
12224	Klf5	3.01059251154811	3.69804418934415	3.66057386071056	3.49900323860195	3.40667015191033	2.99231911979357	7.30225346745165	8.8133032922066	10.6372841319984	8.60773728056048	5.67750667553527	6.42618812941531	0.8060723793369	1.42084781222737	1.51242655214668	1.53955164866905	1.00778085496611	1.09720270848014	0.699992041824562	1.37991351967706	1.37545011557543	1.23314089505357	0.770849965293172	0.757362512705568	1.83842080803966	1.83842080803966	1.83842080803966	1.83842079819439	1.83842052929511	1.81823762327216	1.65601695536285	1.65373593449974	1.48038989707745	1.30603399690568	1.30603248564196	0.797206781926396	0.797206781926395	0.797206781926393	0.797206790167535	0.797206401010529	0.777661614989455	0.717201602893546	0.717120626801993	0.630606311750887	0.566343672976847	0.566343643934056	23.4854959906466	23.4854959906466
12227	Btg2	1.26534522623787	0.926913713348974	1.14575658324543	0.983227179246887	1.51925507087979	1.09190336061124	14.4566323369352	13.9388223928318	14.0234628005784	13.3182101282123	12.6109954667773	13.876080903628	1.0177012746548	1.60909637314585	2.17573332590584	1.61530473340791	0.688641011783096	0.663417531137297	0.832384105627495	1.16604370304228	1.83661061528703	1.45868352986894	0.552586318575826	0.354910052865542	1.75544655110335	1.75544522129643	1.7553556896393	1.75325558240601	1.5013234367035	1.14617772563746	0.996855160441652	0.906190225822447	0.670022126468921	0.654020004350564	0.653861778293485	0.360145005078162	0.360141311999249	0.359927093220635	0.355890180806921	0.21317800616618	0.186956102044456	0.186208633175924	0.184721808037732	0.135388611506473	0.134161117596484	0.134144797137073	3.47016136117903	3.47002663829784
12228	Btg3	1.19960276281483	1.36828439321798	1.38363499280347	1.41898261816842	1.2530047984713	1.07516915674142	2.14764469322057	2.73246519512877	2.34897157926954	3.73817196777767	2.50382491994148	3.17892033315157	0.882236085834246	1.05064379688731	1.09093600998156	1.16349812052808	1.02554344076126	1.12729139217609	0.764205675080072	0.868956037559868	1.04173657035021	1.07948098462967	0.947195648643032	0.882548990056125	27.5540029350891	27.5544597322799	27.8342571489694	28.5232925627023	29.9407183299306	30.6906000017893	31.087347655033	31.9281515382071	33.4364386649488	33.4471143118519	33.4471844157487	1.01672017972815	1.01751752321327	1.14526380913631	1.16342457831378	1.16354458962171	1.16354473712115	1.16354472344707	1.21447429529363	1.23417363879765	1.23417370632943	1.23417345923763	35.0859361148053	35.1592381571248
12235	Bub1	1.21169666224645	0.800373882555298	0.671150705006244	1.05763487273621	0.553136932758451	0.750417234421646	3.35123775933754	3.11502780086838	2.6490139905013	3.04283797419453	2.78293146662547	4.61561974660035	0.430978107099809	0.316230506072396	0.223067276403394	0.286254062647821	0.394041264500764	0.536313240580443	0.0610681983886655	0.0783418169839624	0.0756292938039426	0.0391795873920893	0.119896177494012	0.0391795873920893	31.953138416637	31.7768194339921	31.2693102993421	30.6561540824389	29.009541810457	27.8305893562836	27.0891441296737	26.6026888033597	29.4311985469776	32.6592207536096	34.6102396391277	0.854214019150989	0.784714930821266	0.731248293536844	0.698645270943131	0.6362985803805	0.667885782800638	0.727860306706061	0.818034176095658	0.929401296538294	1.0206316675804	1.07075251540708	30.8698455266054	27.9849581224134
12236	Bub1b	3.88502788960403	2.91096911245323	3.19639945220364	3.68471402916788	3.10106220620039	3.96916882564326	4.93221635829535	5.09125061967928	4.26047085785195	4.38752035598848	5.67564161239233	6.05719796884494	0.747978594649892	0.556032608604423	0.54331165343152	0.524036208600902	0.718900756792387	0.86328377107272	1.3451728178932	1.15419159496301	0.975612091871621	1.10128921965803	1.43249104125362	1.67100068703244	53.5779541244743	53.5858320747201	53.612596409842	53.6590409348345	53.9148421035573	54.329745912168	54.8772410772786	57.8887094375002	64.7462050371142	70.4460320995721	74.7272738796112	0.470877685762044	0.472076600095472	0.473603650402286	0.475324401608173	0.481330548322091	0.488208358285373	0.495639375291925	0.527492238719883	0.586812546786082	0.632776760942549	0.66688987565179	42.6688301846837	42.7859579752981
12238	Commd3	1.4160999037069	1.16752761373384	1.52617094080641	1.27031730840373	1.5843941664426	1.4566324216181	9.40279060031824	5.94973045783468	5.93940775011861	6.09942309085267	5.5073969436886	6.32156262239039	1.06785458734279	0.669729258554084	0.44732519592571	0.690158863366064	1.00335481510825	0.867919732160858	1.30036657792362	0.79330803932291	1.09685841497687	1.15300271464207	1.28014964528927	1.27282352883392	30.1671035666507	30.0986412880962	29.8314028556423	29.418754236694	27.9431753687277	26.6455383067539	25.6588506160622	23.8199289092439	23.3535700365346	23.5377293752835	23.8696349180763	1.14956446462076	1.0966632651208	1.03089451092053	0.983936690356128	0.921080386039628	0.901627851464801	0.893873577562212	0.886981586461116	0.890644058434947	0.900318756096783	0.914433363317923	23.0567127373642	21.5677745947122
12257	Tspo	4.69319912924389	4.01482385406845	3.88306958100685	4.48179655515109	4.3242597820574	4.16755926968262	7.58175782134281	8.27458907883197	7.14780296259289	6.9692752975352	6.63027977285172	5.77461396410195	2.31207607766982	2.52852973062234	2.23527240399416	1.75604505759214	1.98388350538178	2.51821685306734	2.82611824590183	2.38122510814806	2.1871455869031	1.9867006341925	2.64477767434612	3.29512835122709	83.0823553623854	83.0823551987782	83.0603881534577	82.1153240705286	79.1673023714935	77.026293296744	75.4713884498402	72.4942470387664	69.2487892552931	55.4465302953983	54.2415354325183	0.64097659476392	0.64097644017676	0.626375396600016	0.550569128861403	0.550439595483187	0.550439562066309	0.550439564593238	0.550439563837504	0.468507902237145	0.417692297590682	0.417692217332821	53.1571680355419	53.1571420863261
12261	C1qbp	5.89662320399435	6.57139314216043	5.92144008076661	6.77298261541178	6.02652222221435	5.95254619688105	10.5098990007621	10.8320558483323	12.8606985245778	12.7330295945757	13.8403729961057	12.333346288745	2.15737739559083	3.76020589240572	3.47844994450611	4.04891333460815	4.65653172840029	4.49637246866801	3.12870404520454	4.24198887716003	4.64203523548016	4.97664568085368	5.99400985314411	5.43859440570615	48.6401014395631	48.3789779095892	48.0004686179111	48.2040385469244	48.5190457901143	48.6068672432636	49.2324777446023	60.4811455767473	71.281225247326	71.6260853491669	71.6260912895316	2.252545790543	2.53635562540886	3.15732663361822	3.18359771000592	3.18435452119544	3.18450063857875	3.39937651774554	3.33345839694751	3.31278369903861	3.31335706483831	3.31335561059015	124.847582814825	124.847582814825
12282	Hyou1	5.73071438752662	6.29648900499434	6.08434579432089	6.66402680409247	6.12271567330816	5.83431424336778	9.32358340595352	11.8550746201777	12.3752143997053	12.7629434433251	9.91086683663401	9.32453071184328	0.883610515102869	1.34508594687659	1.23452342984508	1.28682487160745	1.10284978228958	1.0675449560143	1.25742755447505	1.65166075329775	1.72164753796108	1.76303070425964	1.51517146001527	1.48015336048556	64.4092289624062	64.409228972675	64.4092290035636	64.4092290550722	64.4092293333176	64.4092297971423	64.4092291226057	65.4367469801136	76.9073323593491	77.6331629593452	82.4920216789582	1.04492984144581	1.04492983145304	1.04492980139459	1.0449297512704	1.04492948050351	1.04492902914509	1.04492987682742	1.15773554254448	1.25981326819256	1.26104322711626	1.38607556786233	46.6535208391532	46.6535208391532
12295	Cacnb1	1.58718223987568	1.70106600772899	1.42104780517414	1.60384943421054	1.58133076938451	1.50820835620187	3.08455352128355	2.78900914677156	1.78290038227042	2.45133899164888	3.19434927426049	3.78760899826183	0.236490417725753	0.177338220786285	0.171506981192581	0.118749549998955	0.315637756705894	0.318258413582729	0.866417108977151	0.794988770714562	0.822054333520087	0.676021962880406	1.44911690978684	1.33732798612517	0.86998720947536	0.872145375283996	0.893977731365971	0.938011150510807	1.02003490787663	1.03838027056736	1.04195706864641	1.04374497385125	1.09113706942215	1.15443140478254	1.16552775658601	0.145688359402231	0.148329693539386	0.160845807687189	0.17056097954681	0.174496950633272	0.174613774890465	0.174627923621823	0.174861235894324	0.18389303301882	0.193640306664573	0.195225498301699	2.92155679175076	3.01848662185213
12297	Cacnb3	1.5826519618693	1.66807010747784	1.30515476896876	1.54943051110704	1.6004220114375	1.38153875850612	4.28312953866575	3.76718685307277	3.09910052523569	2.72002958469511	4.54961607618969	4.12061488173095	1.39519946599527	1.03511100786558	0.798918808126904	0.704598224222518	0.89643843491029	0.699581111684314	2.43544909458401	1.87548630691307	2.17292086195945	1.75474468578184	2.28003692498082	1.97218768410318	7.58472780654392	7.57367429434208	7.52209672437078	7.4231195196073	6.95614619584403	6.75124799666084	6.73605349839613	6.33756044067486	5.22620663335088	4.35358649517771	3.88635208820308	0.342827627831145	0.335782498111377	0.322580542264414	0.307762568137307	0.27473285408299	0.259342275949399	0.251276884980196	0.230598483903639	0.187501233331875	0.158711123583836	0.14408214714793	8.94059377664862	8.69021796799513
12301	Cacybp	7.32614107273006	6.30733506378644	5.91122468326815	6.25230062111686	5.71001519400458	6.17058845015255	8.15125660821788	8.92130897015483	8.40903986933577	9.26579854154741	9.32618014828393	7.75791394246078	1.40132075295327	1.3814724007887	1.29349757407714	1.4683576748254	1.74092511917832	1.70346340369462	1.8162616948605	1.68488343238439	1.43276455734877	1.41255231879017	1.99750213101407	2.14689968583977	140.65198062558	140.65198062558	140.65198062558	140.65198062558	140.65198062558	140.65198062558	140.651980625576	140.65198062593	162.610333691733	170.515543299994	175.484275546721	1.86229692683732	1.86229692683732	1.86229692683732	1.86229692683732	1.86229692683732	1.86229692683732	1.86229692684141	1.86229692669377	1.81405222908888	1.81415801730854	1.76128486981622	131.005171561539	131.005171561539
12304	Pdia4	4.73742287912853	4.78111579073448	4.47927922053524	4.36744902839712	4.58855880313554	4.781944987588	9.97113881179536	8.43783546453257	8.36272313243011	7.53432680021798	6.98113742864679	7.1381583662357	0.762417292961742	0.587184038767019	0.458909151261587	0.382636129211013	0.574991884435558	0.625911255047703	1.53418328453323	0.871047919866687	0.950000390025649	0.667013210279793	1.12465042897353	1.20215730513688	92.1482206892792	92.0457988369375	91.5782259023569	90.7599958898703	87.724536095878	85.0262228257787	82.8752200023952	78.1020800503582	75.9166836088403	76.2265033037623	77.6694657168038	0.705068767260313	0.681182786296034	0.641231927980492	0.61146871029506	0.583381438201035	0.578953788744842	0.577856092650065	0.577383359025593	0.579416343247573	0.586536466509624	0.601761308214657	47.6029435539175	45.7676786793422
12306	Anxa2	2.00539039877271	1.62077828966138	1.51299942612984	1.75964960034653	1.6926087936907	1.66074599368469	16.915823980662	12.457380572269	14.08307256379	15.9876482907168	7.84213630300875	10.6840507865408	3.33183292597413	3.23503663948278	3.10510272753909	3.44477728727504	1.76812386217855	1.77012811978552	3.12339167637962	4.04743119691195	3.18387072517165	2.8379020252395	1.49306303170493	1.73430179461366	444.23784208022	442.401814958861	438.304608978807	433.405019342298	418.554877595224	404.69666554655	392.350210267281	352.029701197423	289.597082354456	247.680372353284	222.170762049864	2.31495424633248	2.14455996853175	2.06002712572799	2.01375942874158	1.58213535738712	1.46965514424294	1.43745750834767	1.30750115037943	1.08713819282518	1.005351307439	1.00221540038962	287.739778650404	265.849644855558
12313	Calm1	2.70895946189885	2.48721691148798	2.91275928480108	2.65453599283116	2.8156752374452	2.69812088866453	19.2953000168502	18.2520017573484	15.3824365805882	17.0351012962686	18.3345330279571	17.3089172006053	1.72865000500835	1.90270393104353	1.66943608626904	1.6737027135653	1.76088512611228	1.67550135689894	1.96911013913165	1.68807932927248	1.8794188862603	1.55083117939578	1.88389406038698	1.85383544297943	114.343379604098	114.208136982017	114.198629838734	114.211462546681	114.244094564021	113.797460214484	111.610836586283	106.96726511967	103.852498298419	92.7252644351917	91.2079426422041	2.02938880690263	2.17005488208469	2.1935251834637	2.1938893700357	2.19376439541425	2.05875991678336	2.00621928108226	1.79274919678542	1.64130320800551	1.50034313440179	1.50031413478884	65.4503573076239	65.4503573076239
12314	Calm2	3.58767906455024	3.28858107722396	3.55722430337914	3.55792527575134	3.65939490379731	4.15021884025085	14.7287568480552	14.021145220894	12.6998172816801	13.2481180413034	13.6263738243421	14.2219996806187	2.3150646507619	2.37760860355744	2.01582691310682	2.27962375871332	2.18910559284358	2.31795644637766	3.42234699486108	3.16715353926962	2.97254507891728	2.70907606520212	2.98338121213574	2.93365707444358	322.980319304488	322.98031855175	322.890504805907	321.102881401518	314.670956724144	298.293386216756	287.045130657282	268.7834483862	264.347474510048	264.166159913028	264.15871816611	2.41865873156736	2.41865814450277	2.37734584532359	2.29653897107643	2.05733681996149	1.97816852517373	1.97816670865198	1.97816670985017	1.97816671016748	1.97816671000857	1.97816671001123	258.231964526461	258.231852476854
12316	Aspm	1.86540797714418	1.80542027386232	1.74955031775276	1.77805116533548	1.69558223363278	1.83810105539501	4.37154133621404	3.78958166836757	3.5029881238658	3.59649992661568	3.46407236282587	4.75553768485897	0.403759328030466	0.298123939093286	0.221950918282954	0.226514352751768	0.267643949820764	0.257485209033895	0.698036531028008	0.570831075200552	0.565865792680337	0.454271644650115	0.512349543704359	0.392463943845785	13.7258162389897	13.6635934090046	13.2832203985824	12.6631666265759	11.0684283496922	10.1753435498159	9.70234628722054	9.23308973599318	9.80539695241261	11.9815208529121	13.5106539394568	0.52239398217636	0.487003824417143	0.407959726828685	0.36782370910585	0.35042985480201	0.349461731846344	0.349356716600814	0.350541715516762	0.384122665815139	0.472495835283598	0.5206041590485	17.6994747384417	16.0671161407052
12317	Calr	4.19449725024199	3.44396741585586	3.3169054641309	3.43142544976237	3.289062277353	3.41305139325438	22.5262372222929	18.1501679854715	15.3546399276861	15.8561925350074	18.7195183627716	19.2592594103529	4.40279208590291	2.84948545444811	2.270023469493	2.19039532710981	2.78218727117852	2.90114781402606	6.7082724123138	5.35259117669852	5.18544670418843	5.51202649606892	5.63942113459667	6.31021921013865	604.929523459851	604.692921382971	599.774410726991	594.804221921457	581.438439264602	568.720854153606	552.391761330804	514.883691715	495.310987007518	492.437618765338	492.014681937833	4.16881092139236	3.91694686545876	3.39481078889937	3.0180470527047	2.56990861952553	2.61054873785517	2.90471081802816	3.3897102580424	3.4217677346898	3.42271634998028	3.42282685015013	289.745527772796	268.595787503224
[truncated: 4,441 more rows]
[truncated: 31 more columns]
